# Supplementary material for: Nucleotide Evolution, Domestication Selection, and Genetic Relationships of Chloroplast Genomes in the Economically Important Crop Genus Gossypium
Source: Front Plant Sci. 2022 Apr 15;13:873788. doi: 10.3389/fpls.2022.873788 (PMC9051515; doi:10.3389/fpls.2022.873788)
Supplement: Supplementary file 1 [file Data_Sheet_1.ZIP]

Archive with 8 entries (8 files):
- Supplementary materials/Figure S1.tif
- Supplementary materials/Supplementary Material.docx
- Supplementary materials/Table S1.xlsx
- Supplementary materials/Table S2.xlsx
- Supplementary materials/Table S3.xlsx
- Supplementary materials/Table S4.xlsx
- Supplementary materials/Table S5.xlsx
- Supplementary materials/Table S6.xlsx
