# Supplementary material for: Nucleotide Evolution, Domestication Selection, and Genetic Relationships of Chloroplast Genomes in the Economically Important Crop Genus Gossypium
Source: Front Plant Sci. 2022 Apr 15;13:873788. doi: 10.3389/fpls.2022.873788 (PMC9051515; doi:10.3389/fpls.2022.873788)
Supplement: Supplementary file 1 [file Data_Sheet_1.ZIP › Supplementary materials/Table S1.xlsx]

## Sheet: Sheet1
Table S1 Maximum likelihood parameter estimates for the 77 genes of wild cotton species.
gene	model	l	np	Estimates of parameters
accD	model0	-2206.5	55	omega (dN/dS) = 0.19398
	model1	-2205.43	56	p: 0.79990 0.20010	w: 0.00000 1.00000
	model2	-2205.37	58	p: 0.98961 0.00000 0.01039	w: 0.15021 1.00000 6.37877
	model3	-2205.37	59	p: 0.23743 0.75217 0.01039	w: 0.15012 0.15024 6.37892
	model7	-2205.43	56	p = 0.00500 q = 0.02026
	model8	-2205.37	58	p0 = 0.99077 p = 18.02684 q = 99.00000	(p1 = 0.00923) w = 6.93662
atpA	model0	-2165.59	55	omega (dN/dS) = 0.07504
	model1	-2165.59	56	p: 0.99999 0.00001	w: 0.07503 1.00000
	model2	-2165.59	58	p: 1.00000 0.00000 0.00000	w: 0.07504 1.00000 1.00000
	model3	-2165.59	59	p: 0.53084 0.22362 0.24553	w: 0.07503 0.07504 0.07506
	model7	-2165.59	56	p = 8.07339 q = 99.00000
	model8	-2165.59	58	p0 = 0.99999 p = 8.07087 q = 99.00000	(p1 = 0.00001) w = 1.00000
atpB	model0	-2474.65	55	omega (dN/dS) = 0.74111
	model1	-2453.05	56	p: 0.76496 0.23504	w: 0.00000 1.00000
	model2	-2415.19	58	p: 0.90364 0.03715 0.05920	w: 0.00000 1.00000 17.18049	9 V 0.994**	388 A 1.000**	408 L 0.997**	418 R 0.998**	431 S 1.000**
	model3	-2415.89	59	p: 0.93930 0.00000 0.06070	w: 0.02864 3.16997 16.89740
	model7	-2453.3	56	p = 0.00500 q = 0.02014
	model8	-2415.88	58	p0 = 0.93985 p = 0.01391 q = 0.30312	(p1 = 0.06015) w = 17.01393
atpE	model0	-771.198	55	omega (dN/dS) = 0.71744
	model1	-753.302	56	p: 0.71882 0.28118	w: 0.00000 1.00000
	model2	-738.063	58	p: 0.82278 0.00000 0.17722	w: 0.00000 1.00000 7.05563	81 A 0.998**	112 R 0.998**
	model3	-738.063	59	p: 0.19638 0.62640 0.17722	w: 0.00000 0.00000 7.05563
	model7	-753.342	56	p = 0.00500 q = 0.01178
	model8	-738.063	58	p0 = 0.82278 p = 0.00500 q = 16.52164	(p1 = 0.17722) w = 7.05561
atpF	model0	-774.568	55	omega (dN/dS) = 0.27554
	model1	-774.568	56	p: 0.99999 0.00001	w: 0.27553 1.00000
	model2	-774.57	58	p: 1.00000 0.00000 0.00000	w: 0.27554 1.00000 1.00000
	model3	-774.569	59	p: 0.21019 0.32500 0.46480	w: 0.27547 0.27555 0.27557
	model7	-774.57	56	p = 37.69842 q = 99.00000
	model8	-774.569	58	p0 = 0.99999 p = 37.69739 q = 99.00000	(p1 = 0.00001) w = 1.00000
atpH	model0	-381.419	55	omega (dN/dS) = 0.46414
	model1	-381.419	56	p: 0.99999 0.00001	w: 0.46414 1.00000
	model2	-381.419	58	p: 1.00000 0.00000 0.00000	w: 0.46414 1.00000 1.00000
	model3	-381.419	59	p: 0.18932 0.35848 0.45221	p: 0.18932 0.35848 0.45221
	model7	-381.419	56	p = 85.34398 q = 98.43056
	model8	-381.419	58	p0 = 0.99999 p = 85.22322 q = 98.29678	(p1 = 0.00001) w = 2.31774
atpI	model0	-983.557	55	omega (dN/dS) = 0.00010
	model1	-983.556	56	p: 0.99999 0.00001	w: 0.00000 1.00000
	model2	-983.556	58	p: 1.00000 0.00000 0.00000	w: 0.00000 1.00000 1.00000
	model3	-983.556	59	p: 0.42094 0.18501 0.39405	w: 0.00000 0.00000 0.00000
	model7	-983.555	56	p = 0.00500 q = 45.46333
	model8	-983.554	58	p0 = 0.99999 p = 0.00500 q = 99.00000	(p1 = 0.00001) w = 1.00000
ccsA	model0	-1465.41	55	omega (dN/dS) = 0.54855
	model1	-1458.68	56	p: 0.76614 0.23386	w: 0.00000 1.00000
	model2	-1448.6	58	p: 0.67894 0.31395 0.00711	w: 0.00000 1.00000 31.89961	93 L 1.000**
	model3	-1448.56	59	p: 0.76689 0.22708 0.00603	w: 0.00000 1.50525 35.40852
	model7	-1458.77	56	p = 0.00500 q = 0.01947
	model8	-1448.61	58	p0 = 0.99281 p = 0.01218 q = 0.02510	(p1 = 0.00719) w = 31.12656	93 L 0.996**
cemA	model0	-1028.68	55	omega (dN/dS) = 1.19058
	model1	-1025.91	56	p: 0.69076 0.30924	w: 0.00000 1.00000
	model2	-1013.95	58	p: 0.99460 0.00001 0.00539	w: 0.69398 1.00000 84.34102	205 L 1.000**
	model3	-1013.95	59	p: 0.00001 0.99460 0.00539	w: 0.68863 0.69398 84.33994
	model7	-1025.91	56	p = 0.00507 q = 0.01173
	model8	-1013.95	58	p0 = 0.99461 p = 99.00000 q = 41.23953	(p1 = 0.00539) w = 85.48451	205 L 0.996**
clpP	model0	-865.917	55	omega (dN/dS) = 0.06063
	model1	-865.919	56	p: 0.99999 0.00001	w: 0.06062 1.00000
	model2	-865.917	58	p: 1.00000 0.00000 0.00000	w: 0.06063 1.00000 1.00000
	model3	-865.918	59	p: 0.19003 0.44702 0.36296	w: 0.06063 0.06063 0.06063
	model7	-865.919	56	p = 6.43133 q = 99.00000
	model8	-865.919	58	p0 = 0.99999 p = 6.43021 q = 99.00000	(p1 = 0.00001) w = 1.00000
matK	model0	-2460.11	55	omega (dN/dS) = 0.38973
	model1	-2459.07	56	p: 0.61021 0.38979	w: 0.00000 1.00000
	model2	-2458.9	58	p: 0.98315 0.00090 0.01595	w: 0.31230 1.00000 7.09287
	model3	-2458.9	59	p: 0.96561 0.01837 0.01602	w: 0.31268 0.31278 7.07568
	model7	-2459.07	56	p = 0.00500 q = 0.00760
	model8	-2458.9	58	p0 = 0.98474 p = 45.79881 q = 99.00000	(p1 = 0.01526) w = 7.29536
ndhA	model0	-1578.76	55	omega (dN/dS) = 0.14942
	model1	-1576.95	56	p: 0.86941 0.13059	w: 0.00000 1.00000
	model2	-1576.3	58	p: 0.95648 0.00000 0.04352	w: 0.00000 1.00000 3.89348
	model3	-1576.3	59	p: 0.00000 0.95648 0.04352	w: 0.00000 0.00000 3.89330
	model7	-1577.09	56	p = 0.00742 q = 0.04651
	model8	-1576.3	58	p0 = 0.95648 p = 0.00500 q = 2.28889	(p1 = 0.04352) w = 3.89317
ndhB	model0	-2031.49	55	omega (dN/dS) = 0.22678
	model1	-2031.47	56	p: 0.77193 0.22807	w: 0.00000 1.00000
	model2	-2031.47	58	p: 0.77195 0.14153 0.08652	w: 0.00000 1.00000 1.00000
	model3	-2031.47	59	p: 0.77140 0.21502 0.01357	w: 0.00000 0.00000 18.80884
	model7	-2031.49	56	p = 0.01819 q = 0.05833
	model8	-2031.47	58	p0 = 0.92764 p = 0.00500 q = 1.99038	(p1 = 0.07236) w = 3.19610
ndhC	model0	-469.227	55	omega (dN/dS) = 0.00010
	model1	-469.226	56	p: 0.99999 0.00001	w: 0.00000 1.00000
	model2	-469.226	58	p: 1.00000 0.00000 0.00000	w: 0.00000 1.00000 1.00000
	model3	-469.226	59	p: 0.36193 0.24763 0.39045	w: 0.00000 0.00000 0.00000
	model7	-469.226	56	p = 0.00500 q = 99.00000
	model8	-469.226	58	p0 = 0.99999 p = 0.00500 q = 99.00000	(p1 = 0.00001) w = 1.00000
ndhD	model0	-2244.39	55	omega (dN/dS) = 0.15696
	model1	-2241.39	56	p: 0.86678 0.13322	w: 0.00734 1.00000
	model2	-2239.33	58	p: 0.99736 0.00000 0.00264	w: 0.11995 1.00000 17.55327
	model3	-2239.33	59	p: 0.00017 0.99719 0.00264	w: 0.00000 0.11997 17.55544
	model7	-2241.48	56	p = 0.01624 q = 0.09980
	model8	-2239.35	58	p0 = 0.99738 p = 14.35493 q = 99.00000	(p1 = 0.00262) w = 17.95864
ndhE	model0	-417.433	55	omega (dN/dS) = 0.00010
	model1	-417.431	56	p: 0.99999 0.00001	w: 0.00000 1.00000
	model2	-417.431	58	p: 1.00000 0.00000 0.00000	w: 0.00000 1.00000 1.00000
	model3	-417.431	59	p: 0.99886 0.00114 0.00000	w: 0.00000 0.00000 0.00000
	model7	-417.431	56	p = 0.00500 q = 99.00000
	model8	-417.432	58	p0 = 0.99999 p = 0.00500 q = 5.45455	(p1 = 0.00001) w = 1.86411
ndhF	model0	-3614.8	55	omega (dN/dS) = 0.26959
	model1	-3613.37	56	p: 0.76327 0.23673	w: 0.06441 1.00000
	model2	-3613.37	58	p: 0.76327 0.14585 0.09087	w: 0.06441 1.00000 1.00000
	model3	-3613.23	59	p: 0.35912 0.25763 0.38324	w: 0.00000 0.00000 0.72414
	model7	-3613.3	56	p = 0.13349 q = 0.34233
	model8	-3613.3	58	p0 = 0.99999 p = 0.13349 q = 0.34235	(p1 = 0.00001) w = 1.00000
ndhG	model0	-770.119	55	omega (dN/dS) = 999.00000
	model1	-768.795	56	p: 0.80121 0.19879	w: 0.00000 1.00000
	model2	-742.151	58	p: 0.86394 0.12071 0.01535	w: 1.00000 1.00000 761.28315	172 A 1.000**	173 G 0.998**
	model3	-741.956	59	p: 0.98498 0.00000 0.01502	w: 1.78414 999.00000 999.00000
	model7	-768.795	56	p = 0.00500 q = 0.01999
	model8	-742.151	58	p0 = 0.98465 p = 2.08409 q = 0.00500	(p1 = 0.01535) w = 761.25564	92 L 0.997**	140 N 0.997**	172 A 1.000**	173 G 1.000**	176 V 0.997**
ndhH	model0	-1684.11	55	omega (dN/dS) = 0.03016
	model1	-1684.11	56	p: 0.99999 0.00001	w: 0.03016 1.00000
	model2	-1684.11	58	p: 1.00000 0.00000 0.00000	w: 0.03016 1.00000 1.00000
	model3	-1684.11	59	p: 0.22708 0.44644 0.32648	w: 0.03016 0.03016 0.03016
	model7	-1684.11	56	p = 3.11828 q = 99.00000
	model8	-1684.12	58	p0 = 0.99999 p = 3.11771 q = 99.00000	(p1 = 0.00001) w = 1.00000
ndhI	model0	-729.391	55	omega (dN/dS) = 0.63499
	model1	-728.88	56	p: 0.51014 0.48986	w: 0.00000 1.00000
	model2	-728.155	58	p: 0.84907 0.00000 0.15093	w: 0.00000 1.00000 4.64052
	model3	-728.155	59	p: 0.81058 0.03849 0.15093	w: 0.00000 0.00000 4.64066
	model7	-728.88	56	p = 0.00500 q = 0.00505
	model8	-728.155	58	p0 = 0.84907 p = 0.00500 q = 2.18313	(p1 = 0.15093) w = 4.64047
ndhJ	model0	-649.297	55	omega (dN/dS) = 0.00010
	model1	-649.295	56	p: 0.99999 0.00001	w: 0.00000 1.00000
	model2	-649.296	58	p: 1.00000 0.00000 0.00000	w: 0.00000 1.00000 63.14951
	model3	-649.296	59	p: 0.43694 0.38518 0.17788	w: 0.00000 0.00000 0.00000
	model7	-649.296	56	p = 0.00500 q = 99.00000
	model8	-649.296	58	p0 = 0.99999 p = 0.00500 q = 99.00000	(p1 = 0.00001) w = 1.00000
ndhK	model0	-980.268	55	omega (dN/dS) = 0.21607
	model1	-980.268	56	p: 0.99999 0.00001	w: 0.21606 1.00000
	model2	-980.267	58	p: 1.00000 0.00000 0.00000	w: 0.21607 1.00000 1.00000
	model3	-980.268	59	p: 0.40800 0.26049 0.33151	w: 0.21606 0.21607 0.21607
	model7	-980.269	56	p = 27.32810 q = 99.00000
	model8	-980.269	58	p0 = 0.99999 p = 27.32436 q = 99.00000	(p1 = 0.00001) w = 2.97380
petA	model0	-1428.28	55	omega (dN/dS) = 0.16433
	model1	-1426.68	56	p: 0.85632 0.14368	w: 0.00000 1.00000
	model2	-1426.32	58	p: 0.93672 0.00000 0.06328	w: 0.00000 1.00000 2.69562
	model3	-1426.32	59	p: 0.08410 0.85262 0.06328	w: 0.00000 0.00000 2.69565
	model7	-1426.81	56	p = 0.01259 q = 0.07272
	model8	-1426.32	58	p0 = 0.93672 p = 0.00500 q = 1.70762	(p1 = 0.06328) w = 2.69572
petB	model0	-891.471	55	omega (dN/dS) = 0.35163
	model1	-876.076	56	p: 0.89434 0.10566	w: 0.00000 1.00000
	model2	-843.49	58	p: 0.99408 0.00000 0.00592	w: 0.24394 1.00000 123.07448	1 M 1.000**
	model3	-843.49	59	p: 0.00000 0.99408 0.00592	w: 0.00000 0.24394 123.07340
	model7	-876.084	56	p = 0.00500 q = 0.04606
	model8	-842.217	58	p0 = 0.99407 p = 0.00500 q = 0.02070	(p1 = 0.00593) w = 114.32276	1 M 1.000**
petD	model0	-707.974	55	omega (dN/dS) = 0.35656
	model1	-701.28	56	p: 0.90351 0.09649	w: 0.00000 1.00000
	model2	-693.748	58	p: 0.97959 0.00001 0.02040	w: 0.00784 1.00000 21.04455	2 G 0.998**
	model3	-693.706	59	p: 0.97550 0.01329 0.01121	w: 0.00000 8.88723 29.20544
	model7	-702.002	56	p = 0.00500 q = 0.02043
	model8	-693.752	58	p0 = 0.97826 p = 0.00500 q = 99.00000	(p1 = 0.02174) w = 20.09599
petG	model0	-165.662	55	omega (dN/dS) = 0.00010
	model1	-165.661	56	p: 0.99999 0.00001	w: 0.00000 1.00000
	model2	-165.66	58	p: 1.00000 0.00000 0.00000	w: 0.00000 1.00000 1.00000
	model3	-165.661	59	p: 0.19886 0.34654 0.45460	w: 0.00000 0.00000 0.00000
	model7	-165.661	56	p = 0.00500 q = 87.48750
	model8	-165.661	58	p0 = 0.99999 p = 0.00500 q = 99.00000	(p1 = 0.00001) w = 1.00000
petL	model0	-111.8	55	omega (dN/dS) = 0.78869
	model1	-111.799	56	p: 0.53113 0.46887	w: 0.10772 1.00000
	model2	-111.799	58	p: 0.00000 0.00000 1.00000	w: 1.00000 1.00000 59.71953
	model3	-111.8	59	p: 0.01666 0.00000 0.98334	w: 11.42895 21.84093 27.61037
	model7	-111.799	56	p = 0.99988 q = 1.01815
	model8	-111.799	58	p0 = 0.00001 p = 2.30596 q = 0.00500	(p1 = 0.99999) w = 94.70594
petN	model0	-115.599	55	omega (dN/dS) = 999.00000
	model1	-115.899	56	p: 0.00001 0.99999	w: 1.00000 1.00000
	model2	-115.367	58	p: 0.94041 0.00000 0.05959	w: 0.00000 1.00000 999.00000
	model3	-115.367	59	p: 0.94041 0.01152 0.04807	w: 0.00000 999.00000 999.00000
	model7	-115.898	56	p = 2.12766 q = 0.00500
	model8	-115.367	58	p0 = 0.94041 p = 0.00500 q = 56.43811	(p1 = 0.05959) w = 999.00000	5 S 0.995**
psaA	model0	-3271.09	55	omega (dN/dS) = 0.08748
	model1	-3268.66	56	p: 0.92634 0.07366	w: 0.00000 1.00000
	model2	-3267.49	58	p: 0.99474 0.00013 0.00512	w: 0.03385 1.00000 14.37620
	model3	-3267.49	59	p: 0.60859 0.38628 0.00513	w: 0.03383 0.03410 14.36528
	model7	-3268.84	56	p = 0.00874 q = 0.12378
	model8	-3267.49	58	p0 = 0.99487 p = 3.51594 q = 99.00000	(p1 = 0.00513) w = 14.35589
psaB	model0	-3100.39	55	omega (dN/dS) = 0.03759
	model1	-3100.39	56	p: 0.99999 0.00001	w: 0.03758 1.00000
	model2	-3100.39	58	p: 1.00000 0.00000 0.00000	w: 0.03759 1.00000 1.00000
	model3	-3100.39	59	p: 0.54606 0.24228 0.21166	w: 0.03755 0.03761 0.03765
	model7	-3100.39	56	p = 3.92949 q = 99.00000
	model8	-3100.4	58	p0 = 0.99999 p = 4.01054 q = 99.00000	(p1 = 0.00001) w = 1.00000
psaC	model0	-341.487	55	omega (dN/dS) = 0.00010
	model1	-341.486	56	p: 0.99999 0.00001	w: 0.00000 1.00000
	model2	-341.485	58	p: 1.00000 0.00000 0.00000	w: 0.00000 1.00000 1.00000
	model3	-341.485	59	p: 0.39365 0.17813 0.42822	w: 0.00000 0.00000 0.00000
	model7	-341.485	56	p = 0.00500 q = 99.00000
	model8	-341.486	58	p0 = 0.99999 p = 0.00500 q = 80.39848	(p1 = 0.00001) w = 1.00000
psaI	model0	-147.12	55	omega (dN/dS) = 0.00010
	model1	-147.119	56	p: 0.99999 0.00001	w: 0.00000 1.00000
	model2	-147.119	58	p: 1.00000 0.00000 0.00000	w: 0.00000 1.00000 1.00000
	model3	-147.119	59	p: 0.54037 0.21851 0.24111	w: 0.00000 0.00000 0.00000
	model7	-147.119	56	p = 0.00500 q = 60.09540
	model8	-147.119	58	p0 = 0.99999 p = 0.00500 q = 65.57944	(p1 = 0.00001) w = 1.00000
psaJ	model0	-182.671	55	omega (dN/dS) = 0.00010
	model1	-182.67	56	p: 0.99999 0.00001	w: 0.00000 1.00000
	model2	-182.67	58	p: 1.00000 0.00000 0.00000	w: 0.00000 1.00000 1.00000
	model3	-182.67	59	p: 0.44180 0.39388 0.16432	w: 0.00000 0.00000 0.00000
	model7	-182.67	56	p = 0.00500 q = 99.00000
	model8	-182.67	58	p0 = 0.99999 p = 0.00500 q = 99.00000	(p1 = 0.00001) w = 1.00000
psbA	model0	-1460.26	55	omega (dN/dS) = 0.00010
	model1	-1460.26	56	p: 0.99999 0.00001	w: 0.00000 1.00000
	model2	-1460.26	58	p: 1.00000 0.00000 0.00000	w: 0.00000 1.00000 1.00000
	model3	-1460.26	59	p: 0.24009 0.45065 0.30926	w: 0.00000 0.00000 0.00000
	model7	-1460.26	56	p = 0.00500 q = 1.76231
	model8	-1460.26	58	p0 = 0.99999 p = 0.00500 q = 99.00000	(p1 = 0.00001) w = 1.00000
psbB	model0	-2206.35	55	omega (dN/dS) = 0.04640
	model1	-2206.35	56	p: 0.99999 0.00001	w: 0.04639 1.00000
	model2	-2206.35	58	p: 1.00000 0.00000 0.00000	w: 0.04640 1.00000 1.00000
	model3	-2206.35	59	p: 0.49945 0.20718 0.29337	w: 0.04640 0.04640 0.04642
	model7	-2206.35	56	p = 4.85734 q = 99.00000
	model8	-2206.35	58	p0 = 0.99999 p = 4.85598 q = 99.00000	(p1 = 0.00001) w = 1.00000
psbC	model0	-1996.76	55	omega (dN/dS) = 0.02655
	model1	-1996.76	56	p: 0.99999 0.00001	w: 0.02654 1.00000
	model2	-1996.76	58	p: 1.00000 0.00000 0.00000	w: 0.02655 1.00000 1.00000
	model3	-1996.76	59	p: 0.28513 0.32584 0.38903	w: 0.02637 0.02653 0.02670
	model7	-1996.77	56	p = 0.00662 q = 0.14156
	model8	-1996.76	58	p0 = 0.99999 p = 2.73668 q = 99.00000	(p1 = 0.00001) w = 1.00000
psbD	model0	-1146.75	55	omega (dN/dS) = 0.13403
	model1	-1146.67	56	p: 0.99999 0.00001	w: 0.13411 1.00000
	model2	-1146.67	58	p: 1.00000 0.00000 0.00000	w: 0.13412 1.00000 1.00000
	model3	-1146.67	59	p: 0.24930 0.43898 0.31172	w: 0.13411 0.13412 0.13413
	model7	-1146.67	56	p = 15.37218 q = 99.00000
	model8	-1146.67	58	p0 = 0.99999 p = 4.42468 q = 28.34131	(p1 = 0.00001) w = 18.57542
psbE	model0	-152.06	55	omega (dN/dS) = 0.31835
	model1	-152.059	56	p: 0.54285 0.45715	w: 0.19457 1.00000
	model2	-152.06	58	p: 1.00000 0.00000 0.00000	w: 0.00000 1.00000 1.00000
	model3	-152.06	59	p: 0.40282 0.33786 0.25931	w: 0.00000 0.00000 0.00000
	model7	-152.059	56	p = 26.68789 q = 60.54750
	model8	-152.06	58	p0 = 0.99999 p = 15.92424 q = 99.00000	(p1 = 0.00001) w = 28.56143
psbF	model0	-159.197	55	omega (dN/dS) = 0.00010
	model1	-159.197	56	p: 0.99999 0.00001	w: 0.00000 1.00000
	model2	-159.197	58	p: 1.00000 0.00000 0.00000	w: 0.00000 1.00000 1.00000
	model3	-159.198	59	p: 0.55119 0.24267 0.20614	w: 0.00000 0.00000 0.00000
	model7	-159.198	56	p = 0.00500 q = 99.00000
	model8	-159.197	58	p0 = 0.99999 p = 0.00500 q = 99.00000	(p1 = 0.00001) w = 1.00000
psbH	model0	-281.066	55	omega (dN/dS) = 0.37959
	model1	-281.064	56	p: 0.99999 0.00001	w: 0.00000 1.00000
	model2	-281.062	58	p: 1.00000 0.00000 0.00000	w: 0.00000 1.00000 1.00000
	model3	-281.064	59	p: 0.40819 0.35662 0.23519	w: 0.18979 0.48159 0.66682
	model7	-281.062	56	p = 0.00500 q = 6.79503
	model8	-281.062	58	p0 = 0.99999 p = 0.00500 q = 1.92590	(p1 = 0.00001) w = 2.58068
psbI	model0	-148.62	55	omega (dN/dS) = 0.00010
	model1	-148.619	56	p: 0.99999 0.00001	w: 0.00000 1.00000
	model2	-148.619	58	p: 1.00000 0.00000 0.00000	w: 0.00000 1.00000 1.00000
	model3	-148.619	59	p: 0.30251 0.22534 0.47215	w: 0.00000 0.00000 0.00000
	model7	-148.619	56	p = 0.00500 q = 99.00000
	model8	-148.619	58	p0 = 0.99999 p = 0.00500 q = 99.00000	(p1 = 0.00001) w = 1.00000
psbJ	model0	-168.713	55	omega (dN/dS) = 0.00010
	model1	-168.712	56	p: 0.99999 0.00001	w: 0.00000 1.00000
	model2	-168.712	58	p: 1.00000 0.00000 0.00000	w: 0.00000 1.00000 78.66494
	model3	-168.723	59	p: 0.23463 0.55212 0.21325	w: 0.00000 0.00000 0.00000
	model7	-168.712	56	p = 0.00500 q = 99.00000
	model8	-168.712	58	p0 = 0.99999 p = 0.00500 q = 68.08304	(p1 = 0.00001) w = 1.00000
psbK	model0	-270.954	55	omega (dN/dS) = 1.12857
	model1	-269.621	56	p: 0.47126 0.52874	w: 0.00000 1.00000
	model2	-268.89	58	p: 0.80862 0.00000 0.19138	w: 0.00000 1.00000 6.17084
	model3	-268.89	59	p: 0.80862 0.00000 0.19138	w: 0.00000 6.15869 6.17084
	model7	-269.624	56	p = 0.00508 q = 0.00507
	model8	-268.89	58	p0 = 0.80862 p = 0.00500 q = 2.01071	(p1 = 0.19138) w = 6.17082
psbL	model0	-147.424	55	omega (dN/dS) = 0.40000
	model1	-147.424	56	p: 0.89526 0.10474	w: 1.00000 1.00000
	model2	-147.422	58	p: 1.00000 0.00000 0.00000	w: 0.00000 1.00000 1.00000
	model3	-147.422	59	p: 0.35144 0.59914 0.04942	w: 0.00000 0.00000 0.00000
	model7	-147.423	56	p = 0.86668 q = 1.77818
	model8	-147.422	58	p0 = 0.99999 p = 0.00500 q = 2.68960	(p1 = 0.00001) w = 27.03584
psbM	model0	-124.926	55	omega (dN/dS) = 0.40000
	model1	-124.927	56	p: 0.99999 0.00001	w: 0.00000 1.00000
	model2	-124.927	58	p: 0.99937 0.00013 0.00050	w: 0.00000 1.00000 1.00000
	model3	-124.926	59	p: 0.41145 0.41279 0.17575	w: 0.20000 0.50700 0.79316
	model7	-124.926	56	p = 0.71891 q = 1.07765
	model8	-124.926	58	p0 = 0.99999 p = 0.00500 q = 1.86721	(p1 = 0.00001) w = 1.00000
psbN	model0	-170.453	55	omega (dN/dS) = 0.40000
	model1	-170.453	56	p: 0.00001 0.99999	w: 1.00000 1.00000
	model2	-170.454	58	p: 0.67834 0.19348 0.12818	w: 0.42971 1.00000 2.55039
	model3	-170.453	59	p: 0.00000 0.00000 1.00000	w: 289.50655 371.44734 577.64197
	model7	-170.453	56	p = 0.21970 q = 1.78707
	model8	-170.453	58	p0 = 0.00001 p = 7.24187 q = 0.00500	(p1 = 0.99999) w = 5.13018
psbT	model0	-130.596	55	omega (dN/dS) = 0.40000
	model1	-130.596	56	p: 0.77833 0.22167	w: 0.13388 1.00000
	model2	-130.595	58	p: 1.00000 0.00000 0.00000	w: 0.00000 1.00000 1.00000
	model3	-130.597	59	p: 0.36082 0.40062 0.23856	w: 0.00000 0.47450 0.73395
	model7	-130.595	56	p = 0.00500 q = 2.18231
	model8	-130.596	58	p0 = 0.99999 p = 1.45059 q = 1.52593	(p1 = 0.00001) w = 3.01570
psbZ	model0	-231.379	55	omega (dN/dS) = 0.00010
	model1	-231.379	56	p: 0.99999 0.00001	w: 0.00000 1.00000
	model2	-231.379	58	p: 1.00000 0.00000 0.00000	w: 0.00000 1.00000 1.00000
	model3	-231.379	59	p: 0.31475 0.49754 0.18771	w: 0.00000 0.00000 0.00000
	model7	-231.381	56	p = 0.00500 q = 2.20666
	model8	-231.379	58	p0 = 0.99999 p = 0.00500 q = 64.96555	(p1 = 0.00001) w = 1.00000
rbcL	model0	-2158.16	55	omega (dN/dS) = 0.48641
	model1	-2150.24	56	p: 0.79131 0.20869	w: 0.00000 1.00000
	model2	-2138.17	58	p: 0.98004 0.00001 0.01994	w: 0.11889 1.00000 23.12113	140 I 0.995**	478 V 0.999**
	model3	-2136.23	59	p: 0.94474 0.05147 0.00378	w: 0.00000 7.89662 125.89357
	model7	-2150.25	56	p = 0.00500 q = 0.02013
	model8	-2138.08	58	p0 = 0.98403 p = 0.01482 q = 0.08161	(p1 = 0.01597) w = 26.38229
rpl2	model0	-1154.32	55	omega (dN/dS) = 0.53280
	model1	-1154.15	56	p: 0.49744 0.50256	w: 0.00000 1.00000
	model2	-1153.15	58	p: 0.96462 0.00000 0.03538	w: 0.12752 1.00000 24.42680
	model3	-1153.15	59	p: 0.00018 0.96444 0.03538	w: 0.00000 0.12757 24.42876
	model7	-1154.16	56	p = 0.00511 q = 0.00516
	model8	-1153.15	58	p0 = 0.94837 p = 0.00500 q = 1.53604	(p1 = 0.05163) w = 18.50140
rpl14	model0	-528.232	55	omega (dN/dS) = 0.00010
	model1	-528.23	56	p: 0.99999 0.00001	w: 0.00000 1.00000
	model2	-528.23	59	p: 1.00000 0.00000 0.00000	w: 0.00000 1.00000 1.00000
	model3	-528.23	59	p: 0.42461 0.41114 0.16425	w: 0.00000 0.00000 0.00000
	model7	-528.23	56	p = 0.00500 q = 99.00000
	model8	-528.23	58	p0 = 0.99999 p = 0.00500 q = 99.00000	(p1 = 0.00001) w = 1.00000
rpl16	model0	-661.938	55	omega (dN/dS) = 0.21736
	model1	-654.319	56	p: 0.90132 0.09868	w: 0.00000 1.00000
	model2	-649.12	58	p: 0.91622 0.06857 0.01520	w: 0.00000 1.00000 17.00500	1 L 0.997**
	model3	-648.991	59	p: 0.94877 0.04099 0.01024	w: 0.00000 2.69535 20.79757
	model7	-654.32	56	p = 0.00500 q = 0.04754
	model8	-649.238	58	p0 = 0.98100 p = 0.91162 q = 16.78776	(p1 = 0.01900) w = 15.99279	1 L 0.999**
rpl20	model0	-530.919	55	omega (dN/dS) = 0.09775
	model1	-530.92	56	p: 0.99999 0.00001	w: 0.09774 1.00000
	model2	-530.919	58	p: 1.00000 0.00000 0.00000	w: 0.09775 1.00000 1.00000
	model3	-530.919	59	p: 0.21569 0.73375 0.05056	w: 0.09775 0.09775 0.09775
	model7	-530.924	56	p = 10.78504 q = 99.00000
	model8	-530.924	58	p0 = 0.99999 p = 10.78450 q = 99.00000	(p1 = 0.00001) w = 1.00000
rpl22	model0	-605.287	55	omega (dN/dS) = 0.63079
	model1	-604.511	56	p: 0.67885 0.32115	w: 0.00000 1.00000
	model2	-602.936	58	p: 0.95340 0.00000 0.04660	w: 0.00000 1.00000 14.57916
	model3	-602.94	59	p: 0.00012 0.95326 0.04661	w: 0.00000 0.00000 14.57886
	model7	-604.899	56	p = 0.00500 q = 0.01170
	model8	-603.32	58	p0 = 0.95340 p = 0.00500 q = 1.43947	(p1 = 0.04660) w = 14.57929
rpl23	model0	-373.596	55	omega (dN/dS) = 999.00000
	model1	-373.782	56	p: 0.00001 0.99999	w: 0.07568 1.00000
	model2	-373.552	58	p: 0.97628 0.00000 0.02372	w: 0.00000 1.00000 999.00000
	model3	-373.596	59	p: 0.52556 0.21540 0.25904	w: 499.49190 951.43184 951.43259
	model7	-373.782	56	p = 2.22984 q = 0.00500
	model8	-373.552	58	p0 = 0.97628 p = 0.00500 q = 99.00000	(p1 = 0.02372) w = 999.00000
rpl32	model0	-232.936	55	omega (dN/dS) = 0.10684
	model1	-232.936	56	p: 0.99999 0.00001	w: 0.10683 1.00000
	model2	-232.936	58	p: 1.00000 0.00000 0.00000	w: 0.10684 1.00000 1.00000
	model3	-232.936	59	p: 0.16359 0.42819 0.40822	w: 0.10684 0.10684 0.10684
	model7	-232.937	56	p = 11.89950 q = 99.00000
	model8	-232.937	58	p0 = 0.99999 p = 11.89860 q = 99.00000	(p1 = 0.00001) w = 1.00000
rpl33	model0	-273.302	55	omega (dN/dS) = 0.21109
	model1	-272.589	56	p: 0.99999 0.00001	w: 0.50667 1.00000
	model2	-272.587	58	p: 1.00000 0.00000 0.00000	w: 0.50661 1.00000 1.00000
	model3	-272.587	59	p: 0.00000 0.00000 1.00000	w: 0.00000 0.00000 0.50640
	model7	-272.587	56	p = 99.00000 q = 96.30674
	model8	-272.59	58	p0 = 0.99999 p = 98.32239 q = 99.00000	(p1 = 0.00001) w = 2.39225
rpl36	model0	-158.747	55	omega (dN/dS) = 0.57376
	model1	-158.742	56	p: 0.42027 0.57973	w: 0.00000 1.00000
	model2	-158.722	58	p: 0.85073 0.00000 0.14927	w: 0.00000 1.00000 4.82208
	model3	-158.722	59	p: 0.82019 0.03045 0.14936	w: 0.00000 0.00000 4.81796
	model7	-158.746	56	p = 0.93648 q = 0.68651
	model8	-158.722	58	p0 = 0.85071 p = 0.00500 q = 2.14103	(p1 = 0.14929) w = 4.82130
rpoA	model0	-1487.68	55	omega (dN/dS) = 0.14566
	model1	-1486.23	56	p: 0.86011 0.13989	w: 0.00000 1.00000
	model2	-1485.52	58	p: 0.99672 0.00000 0.00328	w: 0.11262 1.00000 25.10939
	model3	-1485.52	59	p: 0.99671 0.00001 0.00327	w: 0.11262 2.65817 25.15530
	model7	-1486.31	56	p = 0.01360 q = 0.08134
	model8	-1485.52	58	p0 = 0.99673 p = 12.61852 q = 99.00000	(p1 = 0.00327) w = 25.11324
rpoB	model0	-4714.76	55	omega (dN/dS) = 0.10435
	model1	-4712.74	56	p: 0.89835 0.10165	w: 0.00000 1.00000
	model2	-4712.2	58	p: 0.99789 0.00000 0.00211	w: 0.08229 1.00000 20.13432
	model3	-4712.2	59	p: 0.99641 0.00148 0.00211	w: 0.08228 0.09120 20.13693
	model7	-4712.75	56	p = 0.00500 q = 0.05493
	model8	-4712.2	58	p0 = 0.99792 p = 1.87678 q = 20.47578	(p1 = 0.00208) w = 20.22329
rpoC1	model0	-2936.36	55	omega (dN/dS) = 0.09506
	model1	-2934.12	56	p: 0.91679 0.08321	w: 0.00000 1.00000
	model2	-2933.49	58	p: 0.97370 0.00000 0.02630	w: 0.00000 1.00000 3.92693
	model3	-2933.48	59	p: 0.55737 0.41633 0.02629	w: 0.00000 0.00000 3.92861
	model7	-2934.2	56	p = 0.00771 q = 0.09628
	model8	-2933.48	58	p0 = 0.97370 p = 0.00500 q = 1.75266	(p1 = 0.02630) w = 3.92718
rpoC2	model0	-6303.93	55	omega (dN/dS) = 0.35660
	model1	-6298.35	56	p: 0.70146 0.29854	w: 0.00000 1.00000
	model2	-6287.55	58	p: 0.99925 0.00000 0.00075	w: 0.32443 1.00000 128.64153	383 L 0.994**
	model3	-6287.55	59	p: 0.00000 0.99925 0.00075	w: 0.00000 0.32458 128.77091
	model7	-6298.35	56	p = 0.00506 q = 0.01169
	model8	-6287.49	58	p0 = 0.99925 p = 11.88249 q = 25.14160	(p1 = 0.00075) w = 125.06362	383 R 0.994**
rps2	model0	-1011.67	55	omega (dN/dS) = 1.49927
	model1	-1011.76	56	p: 0.22676 0.77324	w: 0.00000 1.00000
	model2	-1003.4	58	p: 0.96823 0.00000 0.03177	w: 1.00000 1.00000 126.42489
	model3	-1002.79	59	p: 0.97128 0.00000 0.02872	w: 2.76581 94.93079 333.49920
	model7	-1011.92	56	p = 1.84787 q = 0.00500
	model8	-1004.77	58	p0 = 0.90688 p = 0.00500 q = 18.45271	(p1 = 0.09312) w = 83.22129	1 Q 0.996**	2 E 0.996**	3 D 0.996**	4 I 0.998**	5 G 0.997**	6 T 0.997**	7 I 0.997**	8 W 0.999**	9 K 0.996**	11 C 0.999**	12 W 0.999**	34 L 0.997**	77 R 0.997**	80 G 0.997**	211 V 0.997**
rps3	model0	-980.583	55	omega (dN/dS) = 0.53524
	model1	-973.541	56	p: 0.86459 0.13541	w: 0.00000 1.00000
	model2	-960.128	58	p: 0.98861 0.00000 0.01139	w: 0.13148 1.00000 40.24886	51 M 1.000**
	model3	-961.109	59	p: 0.95067 0.03779 0.01154	w: 0.13036 0.13080 38.80142
	model7	-972.922	56	p = 0.00500 q = 0.04586
	model8	-961.109	58	p0 = 0.98847 p = 14.88948 q = 99.00000	(p1 = 0.01153) w = 38.80805	51 M 0.995**
rps4	model0	-890.328	55	omega (dN/dS) = 0.30114
	model1	-890.094	56	p: 0.71631 0.28369	w: 0.00000 1.00000
	model2	-890.051	58	p: 0.83874 0.00000 0.16126	w: 0.00000 1.00000 1.95999
	model3	-890.051	59	p: 0.69850 0.14023 0.16126	w: 0.00000 0.00000 1.95993
	model7	-890.099	56	p = 0.01174 q = 0.03160
	model8	-890.051	58	p0 = 0.83874 p = 0.00500 q = 1.16383	(p1 = 0.16126) w = 1.95995
rps7	model0	-614.044	55	omega (dN/dS) = 0.00010
	model1	-614.044	56	p: 0.99999 0.00001	w: 0.00000 1.00000
	model2	-614.05	58	p: 1.00000 0.00000 0.00000	w: 0.00000 1.00000 1.00000
	model3	-614.049	59	p: 0.48283 0.33916 0.17801	w: 0.00000 0.00000 0.00000
	model7	-614.044	56	p = 0.00500 q = 2.41257
	model8	-614.05	58	p0 = 0.99999 p = 0.00500 q = 2.34002	(p1 = 0.00001) w = 1.00000
rps8	model0	-606.128	55	omega (dN/dS) = 0.11377
	model1	-606.129	56	p: 0.99999 0.00001	w: 0.11377 1.00000
	model2	-606.129	58	p: 1.00000 0.00000 0.00000	w: 0.11377 1.00000 1.00000
	model3	-606.129	59	p: 0.40801 0.36640 0.22558	w: 0.11377 0.11378 0.11378
	model7	-606.131	56	p = 12.76104 q = 99.00000
	model8	-606.131	58	p0 = 0.99999 p = 12.77163 q = 99.00000	(p1 = 0.00001) w = 6.18083
rps11	model0	-617.224	55	omega (dN/dS) = 0.02711
	model1	-617.224	56	p: 0.99999 0.00001	w: 0.02711 1.00000
	model2	-617.224	58	p: 1.00000 0.00000 0.00000	w: 0.02712 1.00000 1.00000
	model3	-617.224	59	p: 0.29700 0.26072 0.44228	w: 0.02711 0.02711 0.02712
	model7	-617.225	56	p = 2.79964 q = 99.00000
	model8	-617.239	58	p0 = 0.99999 p = 0.19110 q = 6.04925	(p1 = 0.00001) w = 1.00000
rps12	model0	-1027.96	55	omega (dN/dS) = 1.15606
	model1	-989.964	56	p: 0.73566 0.26434	w: 0.00000 1.00000
	model2	-922.474	58	p: 0.79770 0.00000 0.20230	w: 0.00000 1.00000 999.00000	1 M 0.991**	3 I 0.998**	4 K 1.000**	5 Q 0.995**	6 L 0.996**	7 I 1.000**	9 N 1.000**	10 R 0.994**	11 Q 0.995**	12 I 1.000**	13 R 0.994**	14 N 0.995**	15 V 0.996**	16 T 1.000**	17 K 0.995**	18 S 0.995**	19 P 0.995**	20 A 1.000**	23 P 0.995**	24 Q 1.000**	25 R 1.000**	26 R 0.996**	27 G 1.000**	28 H 1.000**	29 V 0.996**	30 L 0.995**	31 G 0.997**	32 C 0.996**
	model3	-922.474	59	p: 0.32483 0.47287 0.20230	w: 0.00000 0.00000 999.00000
	model7	-990.222	56	p = 0.00500 q = 0.01177
	model8	-922.474	58	p0 = 0.79770 p = 0.00500 q = 6.98950	(p1 = 0.20230) w = 999.00000	1 M 1.000**	3 I 1.000**	4 K 1.000**	5 Q 1.000**	6 L 1.000**	7 I 1.000**	9 N 1.000**	10 R 1.000**	11 Q 1.000**	12 I 1.000**	13 R 1.000**	14 N 1.000**	15 V 1.000**	16 T 1.000**	17 K 1.000**	18 S 1.000**	19 P 1.000**	20 A 1.000**	23 P 1.000**	24 Q 1.000**	25 R 1.000**	26 R 1.000**	27 G 1.000**	28 H 1.000**	29 V 1.000**	30 L 1.000**	31 G 1.000**	32 C 1.000**
rps14	model0	-419.273	55	omega (dN/dS) = 0.11288
	model1	-419.273	56	p: 0.99999 0.00001	w: 0.11308 1.00000
	model2	-419.274	58	p: 1.00000 0.00000 0.00000	w: 0.11308 1.00000 1.00000
	model3	-419.273	59	p: 0.41288 0.41249 0.17463	w: 0.11308 0.11308 0.11309
	model7	-419.275	56	p = 12.66852 q = 99.00000
	model8	-419.273	58	p0 = 0.99999 p = 12.66832 q = 99.00000	(p1 = 0.00001) w = 1.00000
rps15	model0	-340.152	55	omega (dN/dS) = 0.37752
	model1	-340.15	56	p: 0.99999 0.00001	w: 0.37747 1.00000
	model2	-340.151	58	p: 1.00000 0.00000 0.00000	w: 0.37746 1.00000 1.00000
	model3	-340.15	59	p: 0.38748 0.43932 0.17320	w: 0.37751 0.37751 0.37751
	model7	-340.151	56	p = 60.12617 q = 99.00000
	model8	-340.151	58	p0 = 0.99999 p = 60.12310 q = 99.00000	(p1 = 0.00001) w = 1.00000
rps18	model0	-406.597	55	omega (dN/dS) = 0.41981
	model1	-406.594	56	p: 0.57885 0.42115	w: 0.00000 1.00000
	model2	-406.149	58	p: 0.98821 0.00000 0.01179	w: 0.00000 1.00000 999.00000
	model3	-406.455	59	p: 0.98512 0.00000 0.01488	w: 0.00000 15.43332 82.01266
	model7	-406.594	56	p = 0.01306 q = 0.01666
	model8	-406.455	58	p0 = 0.98512 p = 0.00500 q = 56.98566	(p1 = 0.01488) w = 82.00457
rps19	model0	-395.668	55	omega (dN/dS) = 0.04204
	model1	-395.668	56	p: 0.99999 0.00001	w: 0.04204 1.00000
	model2	-395.668	58	p: 1.00000 0.00000 0.00000	w: 0.04204 1.00000 1.00000
	model3	-395.668	59	p: 0.29098 0.36477 0.34425	w: 0.04204 0.04204 0.04204
	model7	-395.668	56	p = 4.38808 q = 99.00000
	model8	-395.668	58	p0 = 0.99999 p = 4.38700 q = 99.00000	(p1 = 0.00001) w = 1.00000
ycf1	model0	-8659.45	55	omega (dN/dS) = 1.39137
	model1	-8650.95	56	p: 0.43445 0.56555	w: 0.00000 1.00000
	model2	-8590.45	58	p: 0.97254 0.00000 0.02746	w: 0.88733 1.00000 26.56695	49 G 1.000**	90 A 0.999**	407 I 1.000**	972 S 1.000**	1006 K 0.999**	1198 D 1.000**
	model3	-8588.8	59	p: 0.61437 0.37345 0.01217	w: 0.00000 2.97127 38.95701
	model7	-8651.49	56	p = 0.00625 q = 0.00629
	model8	-8590.3	58	p0 = 0.97387 p = 0.04252 q = 0.00500	(p1 = 0.02613) w = 27.14160	49 G 0.997**	407 I 0.996**	972 S 0.994**	1198 D 0.994**
ycf2	model0	-261.813	55	omega (dN/dS) = 0.04603
	model1	-261.821	56	p: 0.00001 0.99999	w: 0.00000 1.00000
	model2	-261.454	58	p: 0.00000 0.00000 1.00000	p: 0.00000 0.00000 1.00000	1 W 0.999**	2 I 0.999**	3 F 1.000**	4 E 0.999**	5 L 1.000**	6 R 1.000**	7 E 1.000**	8 I 1.000**	9 L 0.992**	10 R 0.998**	11 E 1.000**	12 I 1.000**	13 K 0.999**	14 N 1.000**	15 S 1.000**	16 H 1.000**	17 Y 0.999**	18 F 1.000**	19 L 1.000**	20 D 1.000**	21 S 1.000**	22 W 1.000**	23 T 0.994**	24 Q 0.993**	25 F 1.000**	26 N 1.000**	27 S 0.994**	28 V 0.999**	29 G 0.999**	30 S 0.999**	31 F 1.000**	32 I 1.000**	33 H 1.000**	34 I 0.992**
	model3	-261.455	59	p: 0.00000 0.00000 1.00000	w: 11.48274 21.54413 999.00000
	model7	-261.823	56	p = 2.55082 q = 0.00500
	model8	-261.454	58	p0 = 0.00001 p = 3.86205 q = 0.00500	(p1 = 0.99999) w = 999.00000	1 W 1.000**	2 I 1.000**	3 F 1.000**	4 E 1.000**	5 L 1.000**	6 R 1.000**	7 E 1.000**	8 I 1.000**	9 L 0.998**	10 R 1.000**	11 E 1.000**	12 I 1.000**	13 K 1.000**	14 N 1.000**	15 S 1.000**	16 H 1.000**	17 Y 1.000**	18 F 1.000**	19 L 1.000**	20 D 1.000**	21 S 1.000**	22 W 1.000**	23 T 0.998**	24 Q 0.998**	25 F 1.000**	26 N 1.000**	27 S 0.999**	28 V 1.000**	29 G 1.000**	30 S 1.000**	31 F 1.000**	32 I 1.000**	33 H 1.000**	34 I 0.998**
ycf3	model0	-670.739	55	omega (dN/dS) = 999.00000
	model1	-671.079	56	p: 0.27674 0.72326	w: 1.00000 1.00000
	model2	-670.733	58	p: 0.00000 0.00000 1.00000	w: 0.92158 1.00000 951.44983
	model3	-670.733	59	p: 0.00000 1.00000 0.00000	w: 500.20866 951.36584 951.38964
	model7	-671.072	56	p = 1.08054 q = 0.00500
	model8	-670.733	58	p0 = 0.00001 p = 3.09381 q = 2.44136	(p1 = 0.99999) w = 951.44881
ycf4	model0	-844.004	55	omega (dN/dS) = 0.16598
	model1	-841.478	56	p: 0.85155 0.14845	w: 0.00000 1.00000
	model2	-840.497	58	p: 0.97481 0.00000 0.02519	w: 0.08280 1.00000 5.94000
	model3	-840.496	59	p: 0.90938 0.06543 0.02519	w: 0.08280 0.08280 5.94023
	model7	-841.677	56	p = 0.01401 q = 0.08595
	model8	-840.497	58	p0 = 0.97480 p = 8.98476 q = 99.00000	(p1 = 0.02520) w = 5.93734
