# Supplementary material for: Nucleotide Evolution, Domestication Selection, and Genetic Relationships of Chloroplast Genomes in the Economically Important Crop Genus Gossypium
Source: Front Plant Sci. 2022 Apr 15;13:873788. doi: 10.3389/fpls.2022.873788 (PMC9051515; doi:10.3389/fpls.2022.873788)
Supplement: Supplementary file 1 [file Data_Sheet_1.ZIP › Supplementary materials/Table S2.xlsx]

## Sheet: Sheet1
Table S2 Likelihood ratio test (LRT) of the variable ω ratio under different models for wild species.
gene	comparisons	2Δl	Δl	df	p
atpB	M0 vs M3	117.528	58.7638	4	5.27495e-12
	M1 vs M2	75.7154	37.8577	2	6.01597e-09
	M7 vs M8	74.8336	37.4168	2	7.49967e-09
atpE	M0 vs M3	66.2708	33.1354	4	1.12061e-06
	M1 vs M2	30.4784	15.2392	2	0.000490733
	M7 vs M8	30.5593	15.2797	2	0.000480912
ccsA	M0 vs M3	33.7115	16.8558	4	0.00206173
	M1 vs M2	20.1501	10.075	2	0.00648979
	M7 vs M8	20.3266	10.1633	2	0.00620971
cemA	M0 vs M3	29.4726	14.7363	4	0.00528064
	M1 vs M2	23.9302	11.9651	2	0.00252241
	M7 vs M8	23.9322	11.9661	2	0.00252115
ndhG	M0 vs M3	56.3259	28.163	4	1.15593e-05
	M1 vs M2	53.2887	26.6443	2	1.63778e-06
	M7 vs M8	53.289	26.6445	2	1.63764e-06
petB	M0 vs M3	95.9612	47.9806	4	9.52606e-10
	M1 vs M2	65.1721	32.586	2	8.39518e-08
	M7 vs M8	67.7347	33.8674	2	4.42378e-08
petD	M0 vs M3	28.5368	14.2684	4	0.00648592
	M1 vs M2	15.0641	7.53203	2	0.023144
	M7 vs M8	16.4997	8.24987	2	0.0161645
petN	M0 vs M3	0.464466	0.232233	4	0.993758
	M1 vs M2	1.0635	0.531752	2	0.766534
	M7 vs M8	1.06179	0.530893	2	0.766864
rbcL	M0 vs M3	43.8633	21.9317	4	0.000206795
	M1 vs M2	24.1325	12.0663	2	0.00239796
	M7 vs M8	24.3295	12.1648	2	0.00228274
rpl16	M0 vs M3	25.8926	12.9463	4	0.0115411
	M1 vs M2	10.3983	5.19913	2	0.0743061
	M7 vs M8	10.1628	5.08142	2	0.0788104
rpoC2	M0 vs M3	32.7526	16.3763	4	0.00255363
	M1 vs M2	21.6069	10.8035	2	0.00450879
	M7 vs M8	21.7375	10.8687	2	0.00436397
rps2	M0 vs M3	17.7695	8.88474	4	0.0640458
	M1 vs M2	16.711	8.35548	2	0.0153331
	M7 vs M8	14.289	7.14449	2	0.0280927
rps3	M0 vs M3	38.9483	19.4742	4	0.000634056
	M1 vs M2	26.8267	13.4134	2	0.00122272
	M7 vs M8	23.6256	11.8128	2	0.00272199
rps12	M0 vs M3	210.982	105.491	4	6.65705e-22
	M1 vs M2	134.981	67.4904	2	2.21125e-15
	M7 vs M8	135.497	67.7484	2	67.7484
ycf1	M0 vs M3	141.297	70.6484	4	1.65614e-14
	M1 vs M2	120.999	60.4994	2	60.4994
	M7 vs M8	122.38	61.1901	2	5.16094e-14
ycf2	M0 vs M3	0.71527	0.357635	4	0.985796
	M1 vs M2	0.734312	0.367156	2	0.832287
	M7 vs M8	0.736454	0.368227	2	0.831841
