# Supplementary material for: Nucleotide Evolution, Domestication Selection, and Genetic Relationships of Chloroplast Genomes in the Economically Important Crop Genus Gossypium
Source: Front Plant Sci. 2022 Apr 15;13:873788. doi: 10.3389/fpls.2022.873788 (PMC9051515; doi:10.3389/fpls.2022.873788)
Supplement: Supplementary file 1 [file Data_Sheet_1.ZIP › Supplementary materials/Table S3.xlsx]

## Sheet: Sheet1
Table S3 Maximum likelihood parameter estimates for 77 genes in cultivated cotton accessions.
gene	model	l	np	Estimates of parameters
accD	model0	-1781.97	73	omega (dN/dS) = 999.00000
	model1	-1781.95	74	p: 0.00001 0.99999	w: 0.67507 1.00000
	model2	-1781.95	76	p: 0.69131 0.17599 0.13271	w: 0.29632 1.00000 951.42858
	model3	-1781.95	77	p: 0.43375 0.20278 0.36347	w: 499.50000 951.42857 951.42857
	model7	-1781.96	74	p = 0.89232 q = 1.63741
	model8	-1781.96	76	p0 = 0.99917 p = 0.00500 q = 0.90652	(p1 = 0.00083) w = 951.42771
atpA	model0	-2005.32	73	omega (dN/dS) = 0.29605
	model1	-2005.3	74	p: 0.99999 0.00001	w: 0.22030 1.00000
	model2	-2005.32	76	p: 1.00000 0.00000 0.00000	w: 0.00000 1.00000 1.00000
	model3	-2005.29	77	p: 0.89273 0.05105 0.05623	w: 0.00000 0.00000 0.00000
	model7	-2005.31	74	p = 0.00500 q = 2.03775
	model8	-2005.3	76	p0 = 0.90000 p = 0.54755 q = 1.84672	(p1 = 0.10000) w = 2.11465
atpB	model0	-1978.32	73	omega (dN/dS) = 0.00010
	model1	-1978.31	74	p: 0.99999 0.00001	w: 0.00000 1.00000
	model2	-1978.31	76	p: 1.00000 0.00000 0.00000	w: 0.00000 1.00000 1.00000
	model3	-1978.29	77	p: 0.43161 0.32026 0.24813	w: 0.00000 0.00000 0.00000
	model7	-1978.29	74	p = 0.00500 q = 49.32214
	model8	-1978.3	76	p0 = 0.90000 p = 0.76686 q = 1.26726	(p1 = 0.10000) w = 2.08761
atpE	model0	-525.19	73	omega (dN/dS) = 0.35664
	model1	-525.19	74	p: 0.60428 0.39572	w: 0.47429 1.00000
	model2	-525.187	76	p: 1.00000 0.00000 0.00000	w: 0.00000 1.00000 1.00000
	model3	-525.18	77	p: 1.00000 0.00000 0.00000	w: 0.00000 9.21050 11.47206
	model7	-525.185	74	p = 0.00500 q = 1.25798
	model8	-525.183	76	p0 = 0.90000 p = 0.78241 q = 1.60428	(p1 = 0.10000) w = 2.28461
atpF	model0	-727.609	73	omega (dN/dS) = 0.00010
	model1	-727.609	74	p: 0.99999 0.00001	w: 0.00000 1.00000
	model2	-727.609	76	p: 0.98964 0.00074 0.00962	w: 0.00000 1.00000 1.00000
	model3	-727.617	77	p: 0.54602 0.24105 0.21293	w: 0.00000 0.00000 0.00000
	model7	-727.617	74	p = 0.00500 q = 7.26141
	model8	-727.616	76	p0 = 0.99999 p = 0.00500 q = 1.56032	(p1 = 0.00001) w = 1.00000
atpH	model0	-310.218	73	omega (dN/dS) = 0.00010
	model1	-310.218	74	p: 0.99999 0.00001	w: 0.00000 1.00000
	model2	-310.218	76	p: 1.00000 0.00000 0.00000	w: 0.00000 1.00000 1.00000
	model3	-310.218	77	p: 0.34509 0.38390 0.27101	w: 0.00000 0.00000 0.00000
	model7	-310.218	74	p = 0.00500 q = 1.64562
	model8	-310.215	76	p0 = 0.99999 p = 0.00500 q = 3.36327	(p1 = 0.00001) w = 2.33594
atpI	model0	-955.835	73	omega (dN/dS) = 0.25385
	model1	-955.823	74	p: 0.99999 0.00001	w: 0.00000 1.00000
	model2	-955.825	76	p: 0.49966 0.29163 0.20870	w: 0.46765 1.00000 2.17506
	model3	-955.821	77	p: 0.41328 0.42337 0.16336	w: 0.12693 0.27954 0.51091
	model7	-955.827	74	p = 0.00500 q = 1.54307
	model8	-955.821	76	p0 = 0.99999 p = 17.91478 q = 99.00000	(p1 = 0.00001) w = 1.00000
ccsA	model0	-1241.62	73	omega (dN/dS) = 0.00010
	model1	-1241.6	74	p: 0.99999 0.00001	w: 0.00000 1.00000
	model2	-1241.61	76	p: 1.00000 0.00000 0.00000	w: 0.00000 1.00000 1.00000
	model3	-1241.61	77	p: 0.27904 0.48178 0.23918	w: 0.00000 0.00000 0.00000
	model7	-1241.61	74	p = 0.95652 q = 1.23163
	model8	-1241.61	76	p0 = 0.90000 p = 0.57113 q = 1.84015	(p1 = 0.10000) w = 2.44037
cemA	model0	-898.456	73	omega (dN/dS) = 999.00000
	model1	-898.611	74	p: 0.70074 0.29926	w: 0.00000 1.00000
	model2	-898.467	76	p: 0.00000 0.00000 1.00000	w: 1.00000 1.00000 951.43121
	model3	-898.456	77	p: 0.00001 0.71346 0.28653	w: 497.81555 951.04390 951.57441
	model7	-898.611	74	p = 3.22985 q = 0.00500
	model8	-898.468	76	p0 = 0.00001 p = 0.34644 q = 1.60010	(p1 = 0.99999) w = 951.42857
clpP	model0	-775.076	73	omega (dN/dS) = 0.42448
	model1	-775.081	74	p: 0.99999 0.00001	w: 0.00000 1.00000
	model2	-775.077	76	p: 0.65691 0.21682 0.12628	w: 0.28261 1.00000 2.61405
	model3	-775.081	77	p: 0.00376 0.98885 0.00739	w: 0.00000 0.00000 0.00000
	model7	-775.074	74	p = 6.77822 q = 32.76815
	model8	-775.073	76	p0 = 0.99999 p = 0.00500 q = 98.99994	(p1 = 0.00001) w = 1.00000
matK	model0	-1969.13	73	omega (dN/dS) = 0.00010
	model1	-1969.12	74	p: 0.99999 0.00001	w: 0.00000 1.00000
	model2	-1969.1	76	p: 1.00000 0.00000 0.00000	w: 0.00000 1.00000 1.00000
	model3	-1969.1	77	p: 0.39130 0.43829 0.17041	w: 0.00000 0.00000 0.00000
	model7	-1969.13	74	p = 0.00500 q = 99.00000
	model8	-1969.11	76	p0 = 0.90000 p = 0.47519 q = 1.88667	(p1 = 0.10000) w = 2.34286
ndhA	model0	-1420.18	73	omega (dN/dS) = 0.00010
	model1	-1420.18	74	p: 0.99999 0.00001	w: 0.00000 1.00000
	model2	-1420.18	76	p: 1.00000 0.00000 0.00000	w: 0.00000 1.00000 1.00000
	model3	-1420.18	77	p: 0.45660 0.31831 0.22509	w: 0.00000 0.00000 0.00000
	model7	-1420.18	74	p = 0.00500 q = 1.99149
	model8	-1420.18	76	p0 = 0.99999 p = 0.00500 q = 2.15650	(p1 = 0.00001) w = 2.87447
ndhB	model0	-2019.55	73	omega (dN/dS) = 0.00010
	model1	-2019.58	74	p: 0.99999 0.00001	w: 0.00000 1.00000
	model2	-2019.55	76	p: 0.00000 0.99998 0.00002	w: 0.00000 1.00000 1.00000
	model3	-2019.58	77	p: 0.27117 0.24841 0.48042	w: 0.00000 0.00000 0.00000
	model7	-2019.54	74	p = 0.00500 q = 99.00000
	model8	-2019.55	76	p0 = 0.90000 p = 0.71274 q = 1.72776	(p1 = 0.10000) w = 2.88787
ndhC	model0	-458.011	73	omega (dN/dS) = 0.00010
	model1	-458.009	74	p: 0.86171 0.13829	w: 0.22612 1.00000
	model2	-458.011	76	p: 0.48127 0.31781 0.20092	w: 0.32974 1.00000 2.68126
	model3	-458.005	77	p: 0.41857 0.30911 0.27232	w: 0.00000 0.00000 0.00000
	model7	-458.015	74	p = 0.57741 q = 1.25119
	model8	-458.005	76	p0 = 0.99999 p = 0.00500 q = 1.66399	(p1 = 0.00001) w = 2.49430
ndhD	model0	-1956.09	73	omega (dN/dS) = 0.41391
	model1	-1956.07	74	p: 0.99999 0.00001	w: 0.00000 1.00000
	model2	-1956.07	76	p: 1.00000 0.00000 0.00000	w: 0.00000 1.00000 1.00000
	model3	-1956.09	77	p: 0.23502 0.54101 0.22396	w: 0.20695 0.49266 0.77637
	model7	-1956.07	74	p = 0.00500 q = 1.86729
	model8	-1956.09	76	p0 = 0.99999 p = 0.00500 q = 7.54064	(p1 = 0.00001) w = 25.39344
ndhE	model0	-386.641	73	omega (dN/dS) = 0.00010
	model1	-386.645	74	p: 0.66690 0.33310	w: 0.14375 1.00000
	model2	-386.639	76	p: 0.00000 0.99996 0.00004	w: 0.00000 1.00000 1.00000
	model3	-386.644	77	p: 0.21667 0.39182 0.39151	w: 23.63509 42.68790 42.74413
	model7	-386.639	74	p = 16.78831 q = 24.12620
	model8	-386.639	76	p0 = 0.90000 p = 0.71636 q = 1.26282	(p1 = 0.10000) w = 2.85594
ndhF	model0	-2837.36	73	omega (dN/dS) = 999.00000
	model1	-2837.61	74	p: 0.67804 0.32196	w: 0.00000 1.00000
	model2	-2831.43	76	p: 0.99774 0.00000 0.00226	w: 0.00000 1.00000 999.00000
	model3	-2831.43	77	p: 0.99774 0.00226 0.00000	w: 0.00000 999.00000 999.00000
	model7	-2837.91	74	p = 2.45955 q = 0.00500
	model8	-2831.45	76	p0 = 0.99772 p = 0.00500 q = 1.72105	(p1 = 0.00228) w = 951.43095
ndhG	model0	-671.74	73	omega (dN/dS) = 0.40000
	model1	-671.748	74	p: 0.99999 0.00001	w: 0.00000 1.00000
	model2	-671.746	76	p: 1.00000 0.00000 0.00000	w: 0.00000 1.00000 1.00000
	model3	-671.749	77	p: 0.39473 0.41461 0.19066	w: 0.20000 0.50657 0.74555
	model7	-671.741	74	p = 0.76995 q = 1.37432
	model8	-671.748	76	p0 = 0.99999 p = 5.11849 q = 6.10768	(p1 = 0.00001) w = 1.81734
ndhH	model0	-1554.71	73	omega (dN/dS) = 0.00010
	model1	-1554.73	74	p: 0.99999 0.00001	w: 0.00000 1.00000
	model2	-1554.73	76	p: 0.53494 0.25839 0.20667	w: 0.46912 1.00000 2.48641
	model3	-1554.71	77	p: 0.47220 0.32519 0.20261	w: 0.00005 0.00010 0.00018
	model7	-1554.71	74	p = 0.00500 q = 99.00000
	model8	-1554.73	76	p0 = 0.99999 p = 0.00500 q = 3.77847	(p1 = 0.00001) w = 1.00000
ndhI	model0	-656.309	73	omega (dN/dS) = 0.39996
	model1	-656.309	74	p: 0.99999 0.00001	w: 0.23802 1.00000
	model2	-656.297	76	p: 1.00000 0.00000 0.00000	w: 0.00000 1.00000 1.00000
	model3	-656.301	77	p: 0.45195 0.27486 0.27319	w: 0.19998 0.48793 0.63094
	model7	-656.301	74	p = 0.52321 q = 1.82248
	model8	-656.297	76	p0 = 0.99999 p = 0.00500 q = 2.66679	(p1 = 0.00001) w = 4.67406
ndhJ	model0	-628.536	73	omega (dN/dS) = 0.34976
	model1	-628.525	74	p: 0.99999 0.00001	w: 0.00000 1.00000
	model2	-628.531	76	p: 1.00000 0.00000 0.00000	w: 0.00000 1.00000 1.00000
	model3	-628.532	77	p: 0.45010 0.37432 0.17558	w: 0.00000 0.00000 0.00000
	model7	-628.528	74	p = 0.87805 q = 1.16961
	model8	-628.524	76	p0 = 0.99999 p = 0.00500 q = 22.55351	(p1 = 0.00001) w = 1.00000
ndhK	model0	-900.103	73	omega (dN/dS) = 0.39966
	model1	-900.114	74	p: 0.99999 0.00001	w: 0.28958 1.00000
	model2	-900.099	76	p: 1.00000 0.00000 0.00000	w: 0.00000 1.00000 1.00000
	model3	-900.103	77	p: 0.46497 0.35028 0.18475	w: 0.19983 0.50596 0.81147
	model7	-900.11	74	p = 0.00500 q = 11.18593
	model8	-900.103	76	p0 = 0.90000 p = 1.06753 q = 1.68281	(p1 = 0.10000) w = 2.33278
petA	model0	-1271.16	73	omega (dN/dS) = 0.00010
	model1	-1271.14	74	p: 0.99999 0.00001	w: 0.00000 1.00000
	model2	-1271.15	76	p: 1.00000 0.00000 0.00000	w: 0.00000 1.00000 1.00000
	model3	-1271.14	77	p: 0.31311 0.49257 0.19432	w: 0.00000 0.00000 0.00000
	model7	-1271.14	74	p = 0.00500 q = 44.60595
	model8	-1271.14	76	p0 = 0.90000 p = 0.66810 q = 1.89343	(p1 = 0.10000) w = 2.32011
petB	model0	-599.285	73	omega (dN/dS) = 386.43435
	model1	-599.287	74	p: 0.00330 0.99670	w: 1.00000 1.00000
	model2	-599.277	76	p: 0.63143 0.19439 0.17418	w: 0.22618 1.00000 416.25911
	model3	-599.277	77	p: 0.43629 0.28872 0.27499	w: 193.21718 400.99324 711.67407
	model7	-599.279	74	p = 3.18733 q = 0.00500
	model8	-599.285	76	p0 = 0.00001 p = 0.00503 q = 12.27703	(p1 = 0.99999) w = 386.64153
petD	model0	-615.473	73	omega (dN/dS) = 0.40000
	model1	-615.465	74	p: 0.99999 0.00001	w: 0.00000 1.00000
	model2	-615.459	76	p: 1.00000 0.00000 0.00000	w: 0.00000 1.00000 1.00000
	model3	-615.459	77	p: 0.43772 0.28650 0.27578	w: 0.00000 0.00000 0.00000
	model7	-615.465	74	p = 0.00500 q = 21.63483
	model8	-615.459	76	p0 = 0.99999 p = 0.00500 q = 2.34042	(p1 = 0.00001) w = 1.00000
petG	model0	-141.253	73	omega (dN/dS) = 0.40000
	model1	-141.252	74	p: 0.99999 0.00001	w: 0.13730 1.00000
	model2	-141.251	76	p: 1.00000 0.00000 0.00000	w: 0.00000 1.00000 10.94529
	model3	-141.251	77	p: 0.36254 0.36046 0.27700	w: 0.00000 0.00000 0.00000
	model7	-141.251	74	p = 0.00500 q = 1.35529
	model8	-141.252	76	p0 = 0.90000 p = 1.15333 q = 1.75512	(p1 = 0.10000) w = 2.69163
petL	model0	-111.801	73	omega (dN/dS) = 0.40000
	model1	-111.801	74	p: 0.00001 0.99999	w: 1.00000 1.00000
	model2	-111.802	76	p: 0.00000 0.00000 1.00000	w: 1.00000 1.00000 91.42878
	model3	-111.801	77	p: 0.42035 0.30638 0.27327	w: 0.20000 0.47401 0.83277
	model7	-111.803	74	p = 99.00000 q = 0.00500
	model8	-111.801	76	p0 = 0.93570 p = 1.42157 q = 1.75526	(p1 = 0.06430) w = 2.02446
petN	model0	-108.444	73	omega (dN/dS) = 0.00010
	model1	-108.443	74	p: 0.99999 0.00001	w: 0.00000 1.00000
	model2	-108.445	76	p: 0.70087 0.18199 0.11714	w: 0.46587 1.00000 2.33267
	model3	-108.444	77	p: 0.27281 0.47734 0.24985	w: 0.00000 0.00000 0.00000
	model7	-108.444	74	p = 13.38339 q = 99.00000
	model8	-108.445	76	p0 = 0.90000 p = 1.00679 q = 1.95153	(p1 = 0.10000) w = 2.91539
psaA	model0	-3028.61	73	omega (dN/dS) = 0.00010
	model1	-3028.58	74	p: 0.63589 0.36411	w: 0.38224 1.00000
	model2	-3028.58	76	p: 0.55793 0.27161 0.17045	w: 0.28079 1.00000 2.16924
	model3	-3028.59	77	p: 0.00000 1.00000 0.00000	w: 0.00000 0.00000 0.00000
	model7	-3028.59	74	p = 0.00500 q = 1.74752
	model8	-3028.59	76	p0 = 0.99999 p = 0.00500 q = 12.56153	(p1 = 0.00001) w = 1.00000
psaB	model0	-2234.86	73	omega (dN/dS) = 0.37223
	model1	-2234.84	74	p: 0.99999 0.00001	w: 0.00000 1.00000
	model2	-2234.82	76	p: 1.00000 0.00000 0.00000	w: 0.00000 1.00000 1.00000
	model3	-2234.84	77	p: 0.24468 0.54993 0.20539	w: 0.00000 0.00000 0.00000
	model7	-2234.84	74	p = 0.00500 q = 99.00000
	model8	-2234.84	76	p0 = 0.99999 p = 0.00500 q = 99.00000	(p1 = 0.00001) w = 1.00000
psaC	model0	-317.876	73	omega (dN/dS) = 0.00010
	model1	-317.876	74	p: 0.99999 0.00001	w: 0.00000 1.00000
	model2	-317.875	76	p: 0.66002 0.20772 0.13226	w: 0.15479 1.00000 2.08339
	model3	-317.872	77	p: 0.36903 0.39545 0.23551	w: 0.00000 0.00000 0.00000
	model7	-317.872	74	p = 0.00500 q = 26.87454
	model8	-317.876	76	p0 = 0.99999 p = 0.00500 q = 99.00000	(p1 = 0.00001) w = 1.00000
psaI	model0	-137.497	73	omega (dN/dS) = 0.37285
	model1	-137.495	74	p: 0.89203 0.10797	w: 0.27113 1.00000
	model2	-137.495	76	p: 1.00000 0.00000 0.00000	w: 0.00000 1.00000 1.00000
	model3	-137.493	77	p: 0.02455 0.90058 0.07487	w: 0.00000 0.00000 0.00000
	model7	-137.495	74	p = 44.19799 q = 99.00000
	model8	-137.496	76	p0 = 0.90000 p = 1.04591 q = 1.41230	(p1 = 0.10000) w = 2.44004
psaJ	model0	-165.416	73	omega (dN/dS) = 0.33561
	model1	-165.413	74	p: 0.99999 0.00001	w: 0.00000 1.00000
	model2	-165.413	76	p: 0.00000 0.00000 1.00000	w: 0.00000 1.00000 124.67050
	model3	-165.413	77	p: 0.00156 0.00678 0.99165	w: 2.71770 4.26884 204.69472
	model7	-165.414	74	p = 0.97252 q = 1.15055
	model8	-165.415	76	p0 = 0.00001 p = 0.00500 q = 0.00500	(p1 = 0.99999) w = 74.93475
psbA	model0	-1396.31	73	omega (dN/dS) = 0.00010
	model1	-1396.31	74	p: 0.99999 0.00001	w: 0.00000 1.00000
	model2	-1396.32	76	p: 1.00000 0.00000 0.00000	w: 0.00000 1.00000 58.79579
	model3	-1396.3	77	p: 0.31632 0.48683 0.19685	w: 0.00000 0.00000 0.00000
	model7	-1396.33	74	p = 0.00500 q = 4.57318
	model8	-1396.32	76	p0 = 0.99999 p = 0.00500 q = 43.10549	(p1 = 0.00001) w = 1.00000
psbB	model0	-2027.29	73	omega (dN/dS) = 0.00010
	model1	-2027.29	74	p: 0.99999 0.00001	w: 0.00000 1.00000
	model2	-2027.32	76	p: 1.00000 0.00000 0.00000	w: 0.00000 1.00000 1.00000
	model3	-2027.32	77	p: 0.30907 0.42000 0.27094	w: 0.00000 0.00000 0.00000
	model7	-2027.32	74	p = 0.00500 q = 2.37990
	model8	-2027.29	76	p0 = 0.99999 p = 0.00500 q = 2.42023	(p1 = 0.00001) w = 2.67666
psbC	model0	-1842.11	73	omega (dN/dS) = 0.00010
	model1	-1842.1	74	p: 0.88803 0.11197	w: 0.50365 1.00000
	model2	-1842.09	76	p: 1.00000 0.00000 0.00000	w: 0.00000 1.00000 1.00000
	model3	-1842.1	77	p: 0.24630 0.53109 0.22261	w: 0.00000 0.00000 0.00000
	model7	-1842.11	74	p = 0.00500 q = 13.45598
	model8	-1842.11	76	p0 = 0.99999 p = 0.00500 q = 5.84237	(p1 = 0.00001) w = 2.52751
psbD	model0	-1403.87	73	omega (dN/dS) = 0.00010
	model1	-1403.88	74	p: 0.79626 0.20374	w: 0.45362 1.00000
	model2	-1403.87	76	p: 1.00000 0.00000 0.00000	w: 0.00000 1.00000 1.00000
	model3	-1403.89	77	p: 0.24350 0.41839 0.33811	w: 0.00000 0.00000 0.00000
	model7	-1403.86	74	p = 0.00500 q = 44.91912
	model8	-1403.87	76	p0 = 0.99999 p = 0.00500 q = 7.31459	(p1 = 0.00001) w = 3.23678
psbE	model0	-327.271	73	omega (dN/dS) = 0.40000
	model1	-327.269	74	p: 0.99999 0.00001	w: 0.00000 1.00000
	model2	-327.275	76	p: 0.00000 1.00000 0.00000	w: 1.00000 1.00000 47.04054
	model3	-327.275	77	p: 1.00000 0.00000 0.00000	w: 128.66578 160.60915 232.49104
	model7	-327.271	74	p = 0.39252 q = 1.23257
	model8	-327.271	76	p0 = 0.90000 p = 0.34152 q = 1.90116	(p1 = 0.10000) w = 2.02739
psbF	model0	-154.81	73	omega (dN/dS) = 0.38223
	model1	-154.812	74	p: 0.99999 0.00001	w: 0.18171 1.00000
	model2	-154.809	76	p: 1.00000 0.00000 0.00000	w: 0.00000 1.00000 1.00000
	model3	-154.809	77	p: 0.62975 0.17865 0.19160	w: 0.00000 0.00000 0.00000
	model7	-154.811	74	p = 64.20840 q = 99.00000
	model8	-154.809	76	p0 = 0.99999 p = 0.00500 q = 99.00000	(p1 = 0.00001) w = 2.72129
psbH	model0	-281.069	73	omega (dN/dS) = 0.40009
	model1	-281.071	74	p: 0.99999 0.00001	w: 0.00000 1.00000
	model2	-281.067	76	p: 1.00000 0.00000 0.00000	w: 0.00000 1.00000 1.00000
	model3	-281.069	77	p: 0.32198 0.49330 0.18472	w: 0.20004 0.42679 0.82255
	model7	-281.068	74	p = 0.57384 q = 1.72832
	model8	-281.067	76	p0 = 0.99999 p = 0.00500 q = 10.44089	(p1 = 0.00001) w = 2.40005
psbI	model0	-138.045	73	omega (dN/dS) = 0.00010
	model1	-138.045	74	p: 0.66025 0.33975	w: 0.49460 1.00000
	model2	-138.047	76	p: 0.57530 0.26735 0.15734	w: 0.48798 1.00000 2.53737
	model3	-138.045	77	p: 0.46550 0.17984 0.35466	w: 0.00000 0.00000 0.00000
	model7	138.046	74	p = 0.00500 q = 99.00000
	model8	-138.045	76	p0 = 0.90017 p = 0.29493 q = 1.40709	(p1 = 0.09983) w = 2.69725
psbJ	model0	-150.911	73	omega (dN/dS) = 15.21780
	model1	-150.911	74	p: 0.11829 0.88171	w: 1.00000 1.00000
	model2	-150.911	76	p: 0.64442 0.21434 0.14124	w: 0.20513 1.00000 17.53789
	model3	-150.912	77	p: 0.00000 1.00000 0.00000	w: 6.38510 17.27940 24.94646
	model7	-150.912	74	p = 0.30693 q = 1.29835
	model8	-150.911	76	p0 = 0.00001 p = 9.44802 q = 0.00500	(p1 = 0.99999) w = 17.62481
psbK	model0	-229.712	73	omega (dN/dS) = 0.00010
	model1	-229.711	74	p: 0.99999 0.00001	w: 0.00000 1.00000
	model2	-229.713	76	p: 1.00000 0.00000 0.00000	w: 0.00000 1.00000 1.00000
	model3	-229.713	77	p: 0.39039 0.26372 0.34590	w: 0.00000 0.00000 0.00000
	model7	-229.714	74	p = 0.73106 q = 1.61084
	model8	-229.717	76	p0 = 0.99999 p = 57.70714 q = 99.00000	(p1 = 0.00001) w = 3.09399
psbL	model0	-147.428	73	omega (dN/dS) = 0.00010
	model1	-147.426	74	p: 0.99999 0.00001	w: 0.00000 1.00000
	model2	-147.426	76	p: 0.62215 0.20917 0.16868	w: 0.15548 1.00000 2.14793
	model3	-147.425	77	p: 0.31963 0.47562 0.20475	w: 0.00000 0.00000 0.00000
	model7	-147.423	74	p = 0.00500 q = 18.20208
	model8	-147.426	76	p0 = 0.90000 p = 0.87352 q = 1.15461	(p1 = 0.10000) w = 2.71820
psbM	model0	-124.93	73	omega (dN/dS) = 0.00010
	model1	-124.928	74	p: 0.99999 0.00001	w: 0.00000 1.00000
	model2	-124.929	76	p: 0.99996 0.00004 0.00000	w: 0.00000 1.00000 1.00000
	model3	-124.928	77	p: 0.42976 0.36948 0.20076	w: 0.00005 0.00011 0.00018
	model7	-124.929	74	p = 1.01629 q = 1.03726
	model8	-124.928	76	p0 = 0.99999 p = 0.00500 q = 2.59336	(p1 = 0.00001) w = 2.05200
psbN	model0	-170.458	73	omega (dN/dS) = 0.39580
	model1	-170.455	74	p: 0.99999 0.00001	w: 0.00000 1.00000
	model2	-170.456	76	p: 0.59717 0.25523 0.14760	w: 0.21203 1.00000 2.43358
	model3	-170.454	77	p: 0.82893 0.16116 0.00991	w: 0.00000 0.00000 0.00000
	model7	-170.454	74	p = 0.00500 q = 14.87489
	model8	-170.454	76	p0 = 0.99999 p = 0.00500 q = 99.00000	(p1 = 0.00001) w = 1.00000
psbT	model0	-130.599	73	omega (dN/dS) = 0.40000
	model1	-130.599	74	p: 0.67232 0.32768	w: 0.22177 1.00000
	model2	-130.598	76	p: 1.00000 0.00000 0.00000	w: 0.00000 1.00000 1.00000
	model3	-130.598	77	p: 0.99135 0.00865 0.00000	w: 0.00000 0.00000 0.00001
	model7	-130.598	74	p = 0.00500 q = 14.03646
	model8	-130.598	76	p0 = 0.99999 p = 0.00500 q = 0.95298	(p1 = 0.00001) w = 1.00000
psbZ	model0	-224.586	73	omega (dN/dS) = 85.34754
	model1	-224.586	74	p: 0.00001 0.99999	w: 0.50442 1.00000
	model2	-224.586	76	p: 0.00000 0.00045 0.99955	w: 0.47847 1.00000 97.04954
	model3	-224.583	77	p: 0.35622 0.44960 0.19418	w: 42.67377 104.86215 151.08311
	model7	-224.587	74	p = 5.01848 q = 0.00500
	model8	-224.583	76	p0 = 0.00001 p = 7.09837 q = 0.00500	(p1 = 0.99999) w = 84.88365
rbcL	model0	-1908.77	73	omega (dN/dS) = 0.40000
	model1	-1908.77	74	p: 0.99999 0.00001	w: 0.00000 1.00000
	model2	-1908.77	76	p: 1.00000 0.00000 0.00000	w: 0.06618 1.00000 1.00000
	model3	-1908.76	77	p: 0.01670 0.90530 0.07801	w: 0.00000 0.00000 0.00000
	model7	-1908.78	74	p = 0.00500 q = 1.66936
	model8	-1908.76	76	p0 = 0.99999 p = 0.00500 q = 6.34230	(p1 = 0.00001) w = 1.00000
rpl2	model0	-2236.85	73	omega (dN/dS) = 0.57905
	model1	-2226.27	74	p: 0.70364 0.29636	w: 0.00000 1.00000
	model2	-2206.5	76	p: 0.96184 0.00019 0.03797	w: 0.20543 1.00000 23.98993	168 K 0.994**	170 A 0.997**	192 W 0.997**	194 M 0.994**
	model3	-2206.49	77	p: 0.00003 0.96200 0.03797	w: 0.00000 0.20556 23.98752
	model7	-2226.44	74	p = 0.01032 q = 0.02413
	model8	-2206.5	76	p0 = 0.96204 p = 25.66817 q = 99.00000	(p1 = 0.03796) w = 23.99143
rpl14	model0	-478.279	73	omega (dN/dS) = 0.40000
	model1	-478.278	74	p: 0.99999 0.00001	w: 0.00000 1.00000
	model2	-478.278	76	p: 1.00000 0.00000 0.00000	w: 0.00000 1.00000 20.68958
	model3	-478.284	77	p: 0.92359 0.05466 0.02175	w: 0.00000 0.00000 0.00000
	model7	-478.278	74	p = 0.00500 q = 0.88213
	model8	-478.284	76	p0 = 0.99999 p = 0.00500 q = 0.67062	(p1 = 0.00001) w = 1.73741
rpl16	model0	-533.458	73	omega (dN/dS) = 0.00010
	model1	-533.463	74	p: 0.99999 0.00001	w: 0.00000 1.00000
	model2	-533.464	76	p: 0.86197 0.09531 0.04272	w: 0.68142 1.00000 3.67560
	model3	-533.458	77	p: 0.37634 0.34226 0.28141	w: 0.00000 0.00000 0.00000
	model7	-533.463	74	p = 0.00500 q = 99.00000
	model8	-533.458	76	p0 = 0.99999 p = 0.00500 q = 1.46648	(p1 = 0.00001) w = 4.97309
rpl20	model0	-452.467	73	omega (dN/dS) = 0.54723
	model1	-452.467	74	p: 0.46976 0.53024	w: 1.00000 1.00000
	model2	-452.461	76	p: 0.35378 0.61944 0.02679	w: 0.91660 1.00000 1.00000
	model3	-452.461	77	p: 0.00000 1.00000 0.00000	w: 15.73371 26.18931 28.11502
	model7	-452.461	74	p = 0.27166 q = 1.34667
	model8	-452.466	76	p0 = 0.00001 p = 3.18163 q = 0.00500	(p1 = 0.99999) w = 140.98898
rpl22	model0	-594.532	73	omega (dN/dS) = 0.40000
	model1	-594.537	74	p: 0.99999 0.00001	w: 0.00000 1.00000
	model2	-594.532	76	p: 0.59952 0.22146 0.17903	w: 0.00000 1.00000 2.62699
	model3	-594.53	77	p: 0.04012 0.19311 0.76676	w: 0.00000 0.00000 0.00000
	model7	-594.538	74	p = 0.00500 q = 6.57310
	model8	-594.538	76	p0 = 0.99999 p = 0.00500 q = 1.72719	(p1 = 0.00001) w = 2.07344
rpl23	model0	-732.371	73	omega (dN/dS) = 0.40055
	model1	-732.368	74	p: 0.99999 0.00001	w: 0.00000 1.00000
	model2	-732.376	76	p: 1.00000 0.00000 0.00000	w: 0.00000 1.00000 1.00000
	model3	-732.376	77	p: 0.54230 0.19232 0.26538	w: 0.00000 0.00000 0.00000
	model7	-732.368	74	p = 0.00500 q = 68.28271
	model8	-732.377	76	p0 = 0.99999 p = 0.00500 q = 99.00000	(p1 = 0.00001) w = 70.80438
rpl32	model0	-206.313	73	omega (dN/dS) = 0.00010
	model1	-206.311	74	p: 0.63392 0.36608	w: 0.45575 1.00000
	model2	-206.311	76	p: 0.58765 0.22950 0.18285	w: 0.34752 1.00000 2.80919
	model3	-206.313	77	p: 0.27073 0.19732 0.53195	w: 0.00000 0.00000 0.00000
	model7	-206.314	74	p = 0.89451 q = 1.68689
	model8	-206.312	76	p0 = 0.99999 p = 0.00500 q = 35.89513	(p1 = 0.00001) w = 1.00000
rpl33	model0	-258.823	73	omega (dN/dS) = 0.40000
	model1	-258.823	74	p: 0.00001 0.99999	w: 1.00000 1.00000
	model2	-258.823	76	p: 0.00000 0.00026 0.99974	w: 1.00000 1.00000 40.73593
	model3	-258.823	77	p: 1.00000 0.00000 0.00000	w: 119.62843 129.52038 193.45113
	model7	-258.823	74	p = 3.14518 q = 0.00500
	model8	-258.82	76	p0 = 0.90000 p = 0.95434 q = 1.48202	(p1 = 0.10000) w = 2.23641
rpl36	model0	-139.704	73	omega (dN/dS) = 0.28255
	model1	-139.705	74	p: 0.07354 0.92646	w: 0.99998 1.00000
	model2	-139.705	76	p: 0.57011 0.24778 0.18211	w: 0.16871 1.00000 2.03705
	model3	-139.705	77	p: 0.19917 0.60475 0.19608	w: 0.17821 0.20298 0.30042
	model7	-139.704	74	p = 0.73404 q = 1.25977
	model8	-139.704	76	p0 = 0.90275 p = 1.18976 q = 1.15647	(p1 = 0.09725) w = 2.72331
rpoA	model0	-1054	73	omega (dN/dS) = 0.00010
	model1	-1054	74	p: 0.57914 0.42086	w: 0.17719 1.00000
	model2	-1054.01	76	p: 1.00000 0.00000 0.00000	w: 0.00000 1.00000 1.00000
	model3	-1054.01	77	p: 0.24937 0.50444 0.24620	w: 0.00000 0.00000 0.00000
	model7	-1054.01	74	p = 0.00500 q = 2.14658
	model8	-1054.01	76	p0 = 0.99999 p = 0.00500 q = 2.07379	(p1 = 0.00001) w = 2.13092
rpoB	model0	-4259.36	73	omega (dN/dS) = 0.00010
	model1	-4259.29	74	p: 0.99999 0.00001	w: 0.00000 1.00000
	model2	-4259.29	76	p: 1.00000 0.00000 0.00000	w: 0.00000 1.00000 1.00000
	model3	-4259.34	77	p: 0.40519 0.36176 0.23305	w: 0.00000 0.00000 0.00000
	model7	-4259.31	74	p = 0.69110 q = 1.87969
	model8	-4259.34	76	p0 = 0.99999 p = 0.00500 q = 2.23709	(p1 = 0.00001) w = 2.49909
rpoC1	model0	-2717.39	73	omega (dN/dS) = 0.00010
	model1	-2717.37	74	p: 0.61678 0.38322	w: 0.61810 1.00000
	model2	-2717.39	76	p: 1.00000 0.00000 0.00000	w: 0.00000 1.00000 1.00000
	model3	-2717.39	77	p: 0.21225 0.52731 0.26044	w: 0.00000 0.00000 0.00000
	model7	-2717.37	74	p = 0.72809 q = 1.92535
	model8	-2717.37	76	p0 = 0.99999 p = 85.09212 q = 99.00000	(p1 = 0.00001) w = 1.00000
rpoC2	model0	-5565.13	73	omega (dN/dS) = 0.40034
	model1	-5565.13	74	p: 0.99999 0.00001	w: 0.40014 1.00000
	model2	-5565.13	76	p: 0.99792 0.00073 0.00135	w: 0.39939 1.00000 1.00000
	model3	-5565.06	77	p: 0.26026 0.53453 0.20521	w: 0.14491 0.39008 0.75134
	model7	-5565.13	74	p = 0.65061 q = 0.97121
	model8	-5565.06	76	p0 = 0.99999 p = 66.11308 q = 99.00000	(p1 = 0.00001) w = 2.10937
rps2	model0	-934.566	73	omega (dN/dS) = 0.24191
	model1	-934.577	74	p: 0.72371 0.27629	w: 0.49662 1.00000
	model2	-934.566	76	p: 0.74596 0.24486 0.00918	w: 0.28190 1.00000 14.00352
	model3	-934.572	77	p: 0.00090 0.98555 0.01355	w: 0.00000 0.00000 0.00000
	model7	-934.57	74	p = 0.00500 q = 1.41006
	model8	-934.566	76	p0 = 0.90000 p = 1.02561 q = 1.22756	(p1 = 0.10000) w = 2.66470
rps3	model0	-842.38	73	omega (dN/dS) = 0.40408
	model1	-842.38	74	p: 0.53949 0.46051	w: 0.47500 1.00000
	model2	-842.389	76	p: 0.00000 0.00000 1.00000	w: 1.00000 1.00000 54.69222
	model3	-842.379	77	p: 0.00000 1.00000 0.00000	w: 330.94010 341.83328 452.74918
	model7	-842.39	74	p = 14.95136 q = 0.00500
	model8	-842.379	76	p0 = 0.00001 p = 1.23094 q = 0.00652	(p1 = 0.99999) w = 999.00000
rps4	model0	-793.381	73	omega (dN/dS) = 0.35012
	model1	-793.377	74	p: 0.99999 0.00001	w: 0.00000 1.00000
	model2	-793.367	76	p: 1.00000 0.00000 0.00000	w: 0.00000 1.00000 1.00000
	model3	-793.376	77	p: 0.03136 0.15130 0.81734	w: 0.00000 0.00000 0.00000
	model7	-793.376	74	p = 0.00500 q = 14.29775
	model8	-793.367	76	p0 = 0.99999 p = 0.00500 q = 9.73936	(p1 = 0.00001) w = 3.25340
rps7	model0	-607.254	73	omega (dN/dS) = 0.00010
	model1	-607.255	74	p: 0.87768 0.12232	w: 0.15831 1.00000
	model2	-607.254	76	p: 1.00000 0.00000 0.00000	w: 0.00000 1.00000 1.00000
	model3	-607.261	77	p: 0.23571 0.38202 0.38227	w: 0.00000 0.00000 0.00000
	model7	-607.255	74	p = 0.89710 q = 1.22544
	model8	-607.254	76	p0 = 0.99999 p = 0.00500 q = 2.11366	(p1 = 0.00001) w = 1.00000
rps8	model0	-523.504	73	omega (dN/dS) = 496.68813
	model1	-523.505	74	p: 0.84245 0.15755	w: 0.54422 1.00000
	model2	-523.51	76	p: 0.67314 0.19084 0.13602	w: 0.42651 1.00000 511.38604
	model3	-523.504	77	p: 0.33531 0.34604 0.31865	w: 248.34406 604.18604 905.53936
	model7	-523.507	74	p = 0.40537 q = 1.25087
	model8	-523.509	76	p0 = 0.99802 p = 0.31471 q = 1.93681	(p1 = 0.00198) w = 496.64055
rps11	model0	-547.4	73	omega (dN/dS) = 0.00010
	model1	-547.399	74	p: 0.99999 0.00001	w: 0.00000 1.00000
	model2	-547.399	76	p: 1.00000 0.00000 0.00000	w: 0.00000 1.00000 1.00000
	model3	-547.399	77	p: 0.21740 0.36002 0.42258	w: 0.00000 0.00000 0.00000
	model7	-547.399	74	p = 0.00500 q = 1.53360
	model8	-547.399	76	p0 = 0.99999 p = 0.00500 q = 99.00000	(p1 = 0.00001) w = 1.00000
rps12	model0	-488.881	73	omega (dN/dS) = 0.40000
	model1	-488.881	74	p: 0.06809 0.93191	w: 1.00000 1.00000
	model2	-488.88	76	p: 0.00000 0.00015 0.99985	w: 1.00000 1.00000 86.96008
	model3	-488.88	77	p: 0.00000 1.00000 0.00000	w: 134.52312 265.00053 296.30604
	model7	-488.881	74	p = 0.80980 q = 1.38732
	model8	-488.881	76	p0 = 0.91213 p = 0.33164 q = 1.47235	(p1 = 0.08787) w = 1.92674
rps14	model0	-397.15	73	omega (dN/dS) = 0.40046
	model1	-397.15	74	p: 0.85198 0.14802	w: 0.21139 1.00000
	model2	-397.15	76	p: 1.00000 0.00000 0.00000	w: 0.00000 1.00000 1.00000
	model3	-397.15	77	p: 0.44593 0.35774 0.19634	w: 0.00000 0.00000 0.00000
	model7	-397.15	74	p = 0.00500 q = 98.98439
	model8	-397.15	76	p0 = 0.99999 p = 0.00500 q = 1.74429	(p1 = 0.00001) w = 2.29385
rps15	model0	-338.644	73	omega (dN/dS) = 0.40003
	model1	-338.647	74	p: 0.00001 0.99999	w: 0.00000 1.00000
	model2	-338.642	76	p: 1.00000 0.00000 0.00000	w: 0.25704 1.00000 14.04863
	model3	-338.642	77	p: 0.50304 0.39294 0.10402	w: 0.00000 0.00000 0.77482
	model7	-338.646	74	p = 0.00500 q = 13.25007
	model8	-338.646	76	p0 = 0.99999 p = 2.63569 q = 99.00000	(p1 = 0.00001) w = 1.00000
rps18	model0	-392.527	73	omega (dN/dS) = 0.40011
	model1	-392.532	74	p: 0.00001 0.99999	w: 1.00000 1.00000
	model2	-392.531	76	p: 0.00000 0.00000 1.00000	w: 1.00000 1.00000 50.17199
	model3	-392.531	77	p: 0.00044 0.00168 0.99789	w: 1.06665 1.52682 56.54986
	model7	-392.527	74	p = 4.02686 q = 0.00500
	model8	-392.526	76	p0 = 0.00001 p = 1.92640 q = 0.00500	(p1 = 0.99999) w = 785.23435
rps19	model0	-352.754	73	omega (dN/dS) = 0.21110
	model1	-352.757	74	p: 0.99999 0.00001	w: 0.00000 1.00000
	model2	-352.755	76	p: 0.77936 0.03099 0.18965	w: 0.48106 1.00000 1.00000
	model3	-352.753	77	p: 0.22359 0.22522 0.55119	w: 0.00000 0.00000 0.00000
	model7	-352.757	74	p = 0.00500 q = 90.23703
	model8	-352.757	76	p0 = 0.99999 p = 0.00500 q = 13.07515	(p1 = 0.00001) w = 1.00000
ycf1	model0	-5111.03	73	omega (dN/dS) = 0.00010
	model1	-5111.1	74	p: 0.99999 0.00001	w: 0.00000 1.00000
	model2	-5111.04	76	p: 1.00000 0.00000 0.00000	w: 0.00000 1.00000 1.00000
	model3	-5110.98	77	p: 0.51508 0.22569 0.25923	w: 0.00000 0.00000 0.00000
	model7	-5111.03	74	p = 0.85709 q = 1.85726
	model8	-5110.98	76	p0 = 0.99999 p = 0.00500 q = 99.00000	(p1 = 0.00001) w = 12.31137
ycf2	model0	-9208.6	73	omega (dN/dS) = 1.16410
	model1	-9208.15	74	p: 0.63425 0.36575	w: 0.00000 1.00000
	model2	-9203.11	76	p: 0.99755 0.00000 0.00245	w: 0.00000 1.00000 350.18335
	model3	-9203.14	77	p: 0.99779 0.00000 0.00221	w: 0.00000 0.00000 478.59695
	model7	-9208.63	74	p = 2.63643 q = 0.00500
	model8	-9202.99	76	p0 = 0.99805 p = 0.00500 q = 99.00000	(p1 = 0.00195) w = 704.16269
ycf3	model0	-677.107	73	omega (dN/dS) = 0.00010
	model1	-677.106	74	p: 0.99999 0.00001	w: 0.00000 1.00000
	model2	-677.106	76	p: 1.00000 0.00000 0.00000	w: 0.00000 1.00000 1.00000
	model3	-677.106	77	p: 0.31409 0.21364 0.47227	w: 0.00000 0.00000 0.00000
	model7	-677.106	74	p = 0.00500 q = 2.82005
	model8	-677.106	76	p0 = 0.99999 p = 0.00500 q = 32.78277	(p1 = 0.00001) w = 1.00000
ycf4	model0	-726.865	73	omega (dN/dS) = 0.40000
	model1	-726.869	74	p: 0.99999 0.00001	w: 0.00000 1.00000
	model2	-726.862	76	p: 1.00000 0.00000 0.00000	w: 0.00000 1.00000 1.00000
	model3	-726.87	77	p: 0.00000 1.00000 0.00000	w: 0.00000 0.00000 10.96852
	model7	-726.861	74	p = 0.00500 q = 18.94614
	model8	-726.861	76	p0 = 0.99999 p = 0.00500 q = 1.51283	(p1 = 0.00001) w = 2.35573
