# Supplementary material for: Nucleotide Evolution, Domestication Selection, and Genetic Relationships of Chloroplast Genomes in the Economically Important Crop Genus Gossypium
Source: Front Plant Sci. 2022 Apr 15;13:873788. doi: 10.3389/fpls.2022.873788 (PMC9051515; doi:10.3389/fpls.2022.873788)
Supplement: Supplementary file 1 [file Data_Sheet_1.ZIP › Supplementary materials/Table S4.xlsx]

## Sheet: Sheet1
Table S4 Likelihood ratio test (LRT) of the variable ratio under different models for semi-wild and cultivated groups.
gene	comparisons	2Δl	Δl	df	p
rpl2	M0 vs M3	60.7037	30.3519	4	4.14998e-06
	M1 vs M2	39.549	19.7745	2	5.08185e-05
	M7 vs M8	39.881	19.9405	2	4.67713e-05
