# Supplementary material for: Nucleotide Evolution, Domestication Selection, and Genetic Relationships of Chloroplast Genomes in the Economically Important Crop Genus Gossypium
Source: Front Plant Sci. 2022 Apr 15;13:873788. doi: 10.3389/fpls.2022.873788 (PMC9051515; doi:10.3389/fpls.2022.873788)
Supplement: Supplementary file 1 [file Data_Sheet_1.ZIP › Supplementary materials/Table S5.xlsx]

## Sheet: Sheet1
Table S5 detailed information on nonsynonymous sites in Semi-wild and cultivated accessions of cotton
Sequence 1	Sequence 2	SilentDif	SilentPos	Ks	NSynDif	NSynPos	Ka
YKT1__psbA	PME__psbA	6.33	20.08	0.4092	6.67	56.92	0.1274
YKT1__psbA	MLJ__psbA	4.33	21.08	0.2402	4.67	55.92	0.0885
YKT1__psbA	S281__psbA	6.33	21.33	0.3779	7.67	55.67	0.1522
YKT1__psbA	S278__psbA	4.33	21.08	0.2402	5.67	55.92	0.1089
YKT1__psbA	s272__psbA	4.33	21.08	0.2402	5.67	55.92	0.1089
YKT1__psbA	S265__psbA	4.33	21.08	0.2402	5.67	55.92	0.1089
YKT1__psbA	S263__psbA	4.33	21.08	0.2402	5.67	55.92	0.1089
YKT1__psbA	S257__psbA	4.33	21.08	0.2402	5.67	55.92	0.1089
YKT1__psbA	S246__psbA	4.33	21.08	0.2402	5.67	55.92	0.1089
YKT1__psbA	s234__psbA	4.33	21.08	0.2402	5.67	55.92	0.1089
YKT1__psbA	s175__psbA	4.33	21.08	0.2402	5.67	55.92	0.1089
YKT1__psbA	s24__psbA	4.33	21.08	0.2402	5.67	55.92	0.1089
YKT1__psbA	s10__psbA	4.33	21.08	0.2402	5.67	55.92	0.1089
YKT1__psbA	s252__psbA	5.33	21.08	0.3086	5.67	55.92	0.1089
YKT1__psbA	s211__psbA	4.33	20.75	0.2448	6.67	56.25	0.129
YKT1__psbA	S38__psbA	4.33	21.08	0.2402	5.67	55.92	0.1089
YKT1__psbA	s47__psbA	4.33	21.08	0.2402	5.67	55.92	0.1089
YKT1__psbA	S13__psbA	4.33	21.08	0.2402	5.67	55.92	0.1089
YKT1__psbA	AD1_44__psbA	4.33	21.08	0.2402	5.67	55.92	0.1089
YKT1__psbA	s64__psbA	4.33	22.08	0.2275	7.67	54.92	0.1545
YKT1__psbA	S45__psbA	4.33	20.83	0.2436	6.67	56.17	0.1292
YKT1__psbA	s156__psbA	4.33	20.83	0.2436	6.67	56.17	0.1292
YKT1__psbA	S185__psbA	4.33	21.08	0.2402	5.67	55.92	0.1089
YKT1__psbA	S275__psbA	4.33	21.08	0.2402	5.67	55.92	0.1089
YKT1__psbA	s32__psbA	4.33	21.08	0.2402	5.67	55.92	0.1089
YKT1__psbA	kym__psbA	4.33	21.08	0.2402	5.67	55.92	0.1089
YKT1__psbA	S277__psbA	4.33	21.08	0.2402	5.67	55.92	0.1089
YKT1__psbA	s163__psbA	7.33	20.50	0.4861	11.67	56.50	0.2415
YKT1__psbA	s273__psbA	7.33	20.42	0.4889	14.67	56.58	0.318
YKT1__psbA	S271__psbA	4.33	21.08	0.2402	5.67	55.92	0.1089
YKT1__psbA	s8__psbAb	10.67	20.58	0.8807	22.33	56.42	0.5628
YKT1__psbA	s162__psbA	8.33	21.42	0.5486	12.67	55.58	0.2716
YKT1__psbA	MLE__psbA	6.33	20.42	0.4003	9.67	56.58	0.1939
YKT1__psbA	lqmd__psbA	5.33	21.75	0.2969	9.67	55.25	0.1992
YKT1__psbA	JBM__psbA	6.33	20.42	0.4003	8.67	56.58	0.1713
YKT1__psbA	S59__psbA	4.33	21.08	0.2402	5.67	55.92	0.1089
PME__psbA_	MLJ__psbA_	2.00	20.00	0.1073	5.00	57.00	0.0933
PME__psbA_	S281__psbA	3.00	20.25	0.165	6.00	56.75	0.114
PME__psbA_	S278__psbA	1.00	20.00	0.0517	4.00	57.00	0.0737
PME__psbA_	s272__psbA	1.00	20.00	0.0517	4.00	57.00	0.0737
PME__psbA_	S265__psbA	1.00	20.00	0.0517	4.00	57.00	0.0737
PME__psbA_	S263__psbA	1.00	20.00	0.0517	4.00	57.00	0.0737
PME__psbA_	S257__psbA	1.00	20.00	0.0517	4.00	57.00	0.0737
PME__psbA_	S246__psbA	1.00	20.00	0.0517	4.00	57.00	0.0737
PME__psbA_	s234__psbA	1.00	20.00	0.0517	4.00	57.00	0.0737
PME__psbA_	s175__psbA	1.00	20.00	0.0517	4.00	57.00	0.0737
PME__psbA_	s24__psbA	1.00	20.00	0.0517	4.00	57.00	0.0737
PME__psbA_	s10__psbA	1.00	20.00	0.0517	4.00	57.00	0.0737
PME__psbA_	s252__psbA	2.00	20.00	0.1073	4.00	57.00	0.0737
PME__psbA_	s211__psbA	1.00	19.67	0.0527	5.00	57.33	0.0927
PME__psbA_	S38__psbA	1.00	20.00	0.0517	4.00	57.00	0.0737
PME__psbA_	s47__psbA	1.00	20.00	0.0517	4.00	57.00	0.0737
PME__psbA_	S13__psbA	1.00	20.00	0.0517	4.00	57.00	0.0737
PME__psbA_	AD1_44__psbA	1.00	20.00	0.0517	4.00	57.00	0.0737
PME__psbA_	s64__psbA	1.00	21.00	0.0492	6.00	56.00	0.1156
PME__psbA_	S45__psbA	1.00	19.75	0.0524	5.00	57.25	0.0929
PME__psbA_	s156__psbA	1.00	19.75	0.0524	5.00	57.25	0.0929
PME__psbA_	S185__psbA	1.00	20.00	0.0517	4.00	57.00	0.0737
PME__psbA_	S275__psbA	1.00	20.00	0.0517	4.00	57.00	0.0737
PME__psbA_	s32__psbA	1.00	20.00	0.0517	4.00	57.00	0.0737
PME__psbA_	kym__psbA	1.00	20.00	0.0517	4.00	57.00	0.0737
PME__psbA_	S277__psbA	3.00	20.00	0.1674	4.00	57.00	0.0737
PME__psbA_	s163__psbA	4.00	19.42	0.2409	10.00	57.58	0.1975
PME__psbA_	s273__psbA	3.33	19.33	0.1959	13.67	57.67	0.2848
PME__psbA_	S271__psbA	3.00	20.00	0.1674	4.00	57.00	0.0737
PME__psbA_	s8__psbAb	7.33	19.50	0.522	20.67	57.50	0.4893
PME__psbA_	s162__psbA	5.00	20.33	0.298	11.00	56.67	0.2246
PME__psbA_	MLE__psbA	0.00	19.33	0	3.00	57.67	0.0539
PME__psbA_	lqmd__psbA	2.00	20.67	0.1036	8.00	56.33	0.1574
PME__psbA_	JBM__psbA	0.00	19.33	0	2.00	57.67	0.0355
PME__psbA_	S59__psbA	1.00	20.00	0.0517	4.00	57.00	0.0737
MLJ__psbA_	S281__psbA	3.00	21.25	0.1564	3.00	55.75	0.0558
MLJ__psbA_	S278__psbA	1.00	21.00	0.0492	1.00	56.00	0.0181
MLJ__psbA_	s272__psbA	1.00	21.00	0.0492	1.00	56.00	0.0181
MLJ__psbA_	S265__psbA	1.00	21.00	0.0492	1.00	56.00	0.0181
MLJ__psbA_	S263__psbA	1.00	21.00	0.0492	1.00	56.00	0.0181
MLJ__psbA_	S257__psbA	1.00	21.00	0.0492	1.00	56.00	0.0181
MLJ__psbA_	S246__psbA	1.00	21.00	0.0492	1.00	56.00	0.0181
MLJ__psbA_	s234__psbA	1.00	21.00	0.0492	1.00	56.00	0.0181
MLJ__psbA_	s175__psbA	1.00	21.00	0.0492	1.00	56.00	0.0181
MLJ__psbA_	s24__psbA	1.00	21.00	0.0492	1.00	56.00	0.0181
MLJ__psbA_	s10__psbA	1.00	21.00	0.0492	1.00	56.00	0.0181
MLJ__psbA_	s252__psbA	2.00	21.00	0.1019	1.00	56.00	0.0181
MLJ__psbA_	s211__psbA	1.00	20.67	0.05	2.00	56.33	0.0364
MLJ__psbA_	S38__psbA	1.00	21.00	0.0492	1.00	56.00	0.0181
MLJ__psbA_	s47__psbA	1.00	21.00	0.0492	1.00	56.00	0.0181
MLJ__psbA_	S13__psbA	1.00	21.00	0.0492	1.00	56.00	0.0181
MLJ__psbA_	AD1_44__psbA	1.00	21.00	0.0492	1.00	56.00	0.0181
MLJ__psbA_	s64__psbA	1.00	22.00	0.0469	3.00	55.00	0.0566
MLJ__psbA_	S45__psbA	1.00	20.75	0.0498	2.00	56.25	0.0364
MLJ__psbA_	s156__psbA	1.00	20.75	0.0498	2.00	56.25	0.0364
MLJ__psbA_	S185__psbA	1.00	21.00	0.0492	1.00	56.00	0.0181
MLJ__psbA_	S275__psbA	1.00	21.00	0.0492	1.00	56.00	0.0181
MLJ__psbA_	s32__psbA	1.00	21.00	0.0492	1.00	56.00	0.0181
MLJ__psbA_	kym__psbA	1.00	21.00	0.0492	1.00	56.00	0.0181
MLJ__psbA_	S277__psbA	1.00	21.00	0.0492	1.00	56.00	0.0181
MLJ__psbA_	s163__psbA	4.00	20.42	0.2271	7.00	56.58	0.1352
MLJ__psbA_	s273__psbA	4.00	20.33	0.2282	10.00	56.67	0.2012
MLJ__psbA_	S271__psbA	1.00	21.00	0.0492	1.00	56.00	0.0181
MLJ__psbA_	s8__psbAb	7.33	20.50	0.4861	17.67	56.50	0.4046
MLJ__psbA_	s162__psbA	5.00	21.33	0.281	8.00	55.67	0.1595
MLJ__psbA_	MLE__psbA	2.00	20.33	0.1054	8.00	56.67	0.1564
MLJ__psbA_	lqmd__psbA	2.17	21.67	0.1073	6.83	55.33	0.1349
MLJ__psbA_	JBM__psbA	2.00	20.33	0.1054	7.00	56.67	0.135
MLJ__psbA_	S59__psbA	1.00	21.00	0.0492	1.00	56.00	0.0181
S281__psbA	S278__psbA	2.00	21.25	0.1006	2.00	55.75	0.0368
S281__psbA	s272__psbA	2.00	21.25	0.1006	2.00	55.75	0.0368
S281__psbA	S265__psbA	2.00	21.25	0.1006	2.00	55.75	0.0368
S281__psbA	S263__psbA	2.00	21.25	0.1006	2.00	55.75	0.0368
S281__psbA	S257__psbA	2.00	21.25	0.1006	2.00	55.75	0.0368
S281__psbA	S246__psbA	2.00	21.25	0.1006	2.00	55.75	0.0368
S281__psbA	s234__psbA	2.00	21.25	0.1006	2.00	55.75	0.0368
S281__psbA	s175__psbA	2.00	21.25	0.1006	2.00	55.75	0.0368
S281__psbA	s24__psbA	2.00	21.25	0.1006	2.00	55.75	0.0368
S281__psbA	s10__psbA	2.00	21.25	0.1006	2.00	55.75	0.0368
S281__psbA	s252__psbA	3.00	21.25	0.1564	2.00	55.75	0.0368
S281__psbA	s211__psbA	2.00	20.92	0.1023	3.00	56.08	0.0555
S281__psbA	S38__psbA	2.00	21.25	0.1006	2.00	55.75	0.0368
S281__psbA	s47__psbA	2.00	21.25	0.1006	2.00	55.75	0.0368
S281__psbA	S13__psbA	2.00	21.25	0.1006	2.00	55.75	0.0368
S281__psbA	AD1_44__psbA	2.00	21.25	0.1006	2.00	55.75	0.0368
S281__psbA	s64__psbA	2.00	22.25	0.0957	4.00	54.75	0.0769
S281__psbA	S45__psbA	2.00	21.00	0.1019	3.00	56.00	0.0556
S281__psbA	s156__psbA	2.00	21.00	0.1019	3.00	56.00	0.0556
S281__psbA	S185__psbA	2.00	21.25	0.1006	2.00	55.75	0.0368
S281__psbA	S275__psbA	2.00	21.25	0.1006	2.00	55.75	0.0368
S281__psbA	s32__psbA	2.00	21.25	0.1006	2.00	55.75	0.0368
S281__psbA	kym__psbA	2.00	21.25	0.1006	2.00	55.75	0.0368
S281__psbA	S277__psbA	4.00	21.25	0.2167	2.00	55.75	0.0368
S281__psbA	s163__psbA	5.00	20.67	0.2921	8.00	56.33	0.1574
S281__psbA	s273__psbA	5.00	20.58	0.2935	11.00	56.42	0.2258
S281__psbA	S271__psbA	4.00	21.25	0.2167	2.00	55.75	0.0368
S281__psbA	s8__psbAb	8.33	20.75	0.5751	18.67	56.25	0.4382
S281__psbA	s162__psbA	6.00	21.58	0.3473	9.00	55.42	0.183
S281__psbA	MLE__psbA	3.00	20.58	0.1621	9.00	56.42	0.1794
S281__psbA	lqmd__psbA	3.17	21.92	0.1605	7.83	55.08	0.1577
S281__psbA	JBM__psbA	3.00	20.58	0.1621	8.00	56.42	0.1572
S281__psbA	S59__psbA	2.00	21.25	0.1006	2.00	55.75	0.0368
S278__psbA	s272__psbA	0.00	21.00	0	0.00	56.00	0
S278__psbA	S265__psbA	0.00	21.00	0	0.00	56.00	0
S278__psbA	S263__psbA	0.00	21.00	0	0.00	56.00	0
S278__psbA	S257__psbA	0.00	21.00	0	0.00	56.00	0
S278__psbA	S246__psbA	0.00	21.00	0	0.00	56.00	0
S278__psbA	s234__psbA	0.00	21.00	0	0.00	56.00	0
S278__psbA	s175__psbA	0.00	21.00	0	0.00	56.00	0
S278__psbA	s24__psbA	0.00	21.00	0	0.00	56.00	0
S278__psbA	s10__psbA	0.00	21.00	0	0.00	56.00	0
S278__psbA	s252__psbA	1.00	21.00	0.0492	0.00	56.00	0
S278__psbA	s211__psbA	0.00	20.67	0	1.00	56.33	0.018
S278__psbA	S38__psbA	0.00	21.00	0	0.00	56.00	0
S278__psbA	s47__psbA	0.00	21.00	0	0.00	56.00	0
S278__psbA	S13__psbA	0.00	21.00	0	0.00	56.00	0
S278__psbA	AD1_44__psbA	0.00	21.00	0	0.00	56.00	0
S278__psbA	s64__psbA	0.00	22.00	0	2.00	55.00	0.0373
S278__psbA	S45__psbA	0.00	20.75	0	1.00	56.25	0.018
S278__psbA	s156__psbA	0.00	20.75	0	1.00	56.25	0.018
S278__psbA	S185__psbA	0.00	21.00	0	0.00	56.00	0
S278__psbA	S275__psbA	0.00	21.00	0	0.00	56.00	0
S278__psbA	s32__psbA	0.00	21.00	0	0.00	56.00	0
S278__psbA	kym__psbA	0.00	21.00	0	0.00	56.00	0
S278__psbA	S277__psbA	2.00	21.00	0.1019	0.00	56.00	0
S278__psbA	s163__psbA	3.00	20.42	0.1635	6.00	56.58	0.1143
S278__psbA	s273__psbA	3.00	20.33	0.1643	9.00	56.67	0.1785
S278__psbA	S271__psbA	2.00	21.00	0.1019	0.00	56.00	0
S278__psbA	s8__psbA	6.33	20.50	0.3982	16.67	56.50	0.3748
S278__psbA	s162__psbA	4.00	21.33	0.2158	7.00	55.67	0.1376
S278__psbA	MLE__psbA	1.00	20.33	0.0509	7.00	56.67	0.135
S278__psbA	lqmd__psbA	1.17	21.67	0.0559	5.83	55.33	0.1136
S278__psbA	JBM__psbA	1.00	20.33	0.0509	6.00	56.67	0.1141
S278__psbA	S59__psbA	0.00	21.00	0	0.00	56.00	0
s272__psbA	S265__psbA	0.00	21.00	0	0.00	56.00	0
s272__psbA	S263__psbA	0.00	21.00	0	0.00	56.00	0
s272__psbA	S257__psbA	0.00	21.00	0	0.00	56.00	0
s272__psbA	S246__psbA	0.00	21.00	0	0.00	56.00	0
s272__psbA	s234__psbA	0.00	21.00	0	0.00	56.00	0
s272__psbA	s175__psbA	0.00	21.00	0	0.00	56.00	0
s272__psbA	s24__psbA	0.00	21.00	0	0.00	56.00	0
s272__psbA	s10__psbA	0.00	21.00	0	0.00	56.00	0
s272__psbA	s252__psbA	1.00	21.00	0.0492	0.00	56.00	0
s272__psbA	s211__psbA	0.00	20.67	0	1.00	56.33	0.018
s272__psbA	S38__psbA	0.00	21.00	0	0.00	56.00	0
s272__psbA	s47__psbA	0.00	21.00	0	0.00	56.00	0
s272__psbA	S13__psbA	0.00	21.00	0	0.00	56.00	0
s272__psbA	AD1_44__psbA	0.00	21.00	0	0.00	56.00	0
s272__psbA	s64__psbA	0.00	22.00	0	2.00	55.00	0.0373
s272__psbA	S45__psbA	0.00	20.75	0	1.00	56.25	0.018
s272__psbA	s156__psbA	0.00	20.75	0	1.00	56.25	0.018
s272__psbA	S185__psbA	0.00	21.00	0	0.00	56.00	0
s272__psbA	S275__psbA	0.00	21.00	0	0.00	56.00	0
s272__psbA	s32__psbA	0.00	21.00	0	0.00	56.00	0
s272__psbA	kym__psbA	0.00	21.00	0	0.00	56.00	0
s272__psbA	S277__psbA	2.00	21.00	0.1019	0.00	56.00	0
s272__psbA	s163__psbA	3.00	20.42	0.1635	6.00	56.58	0.1143
s272__psbA	s273__psbA	3.00	20.33	0.1643	9.00	56.67	0.1785
s272__psbA	S271__psbA	2.00	21.00	0.1019	0.00	56.00	0
s272__psbA	s8__psbAb	6.33	20.50	0.3982	16.67	56.50	0.3748
s272__psbA	s162__psbA	4.00	21.33	0.2158	7.00	55.67	0.1376
s272__psbA	MLE__psbA	1.00	20.33	0.0509	7.00	56.67	0.135
s272__psbA	lqmd__psbA	1.17	21.67	0.0559	5.83	55.33	0.1136
s272__psbA	JBM__psbA	1.00	20.33	0.0509	6.00	56.67	0.1141
s272__psbA	S59__psbA	0.00	21.00	0	0.00	56.00	0
S265__psbA	S263__psbA	0.00	21.00	0	0.00	56.00	0
S265__psbA	S257__psbA	0.00	21.00	0	0.00	56.00	0
S265__psbA	S246__psbA	0.00	21.00	0	0.00	56.00	0
S265__psbA	s234__psbA	0.00	21.00	0	0.00	56.00	0
S265__psbA	s175__psbA	0.00	21.00	0	0.00	56.00	0
S265__psbA	s24__psbA	0.00	21.00	0	0.00	56.00	0
S265__psbA	s10__psbA	0.00	21.00	0	0.00	56.00	0
S265__psbA	s252__psbA	1.00	21.00	0.0492	0.00	56.00	0
S265__psbA	s211__psbA	0.00	20.67	0	1.00	56.33	0.018
S265__psbA	S38__psbA	0.00	21.00	0	0.00	56.00	0
S265__psbA	s47__psbA	0.00	21.00	0	0.00	56.00	0
S265__psbA	S13__psbA	0.00	21.00	0	0.00	56.00	0
S265__psbA	AD1_44__psbA	0.00	21.00	0	0.00	56.00	0
S265__psbA	s64__psbA	0.00	22.00	0	2.00	55.00	0.0373
S265__psbA	S45__psbA	0.00	20.75	0	1.00	56.25	0.018
S265__psbA	s156__psbA	0.00	20.75	0	1.00	56.25	0.018
S265__psbA	S185__psbA	0.00	21.00	0	0.00	56.00	0
S265__psbA	S275__psbA	0.00	21.00	0	0.00	56.00	0
S265__psbA	s32__psbA	0.00	21.00	0	0.00	56.00	0
S265__psbA	kym__psbA	0.00	21.00	0	0.00	56.00	0
S265__psbA	S277__psbA	2.00	21.00	0.1019	0.00	56.00	0
S265__psbA	s163__psbA	3.00	20.42	0.1635	6.00	56.58	0.1143
S265__psbA	s273__psbA	3.00	20.33	0.1643	9.00	56.67	0.1785
S265__psbA	S271__psbA	2.00	21.00	0.1019	0.00	56.00	0
S265__psbA	s8__psbAb	6.33	20.50	0.3982	16.67	56.50	0.3748
S265__psbA	s162__psbA	4.00	21.33	0.2158	7.00	55.67	0.1376
S265__psbA	MLE__psbA	1.00	20.33	0.0509	7.00	56.67	0.135
S265__psbA	lqmd__psbA	1.17	21.67	0.0559	5.83	55.33	0.1136
S265__psbA	JBM__psbA	1.00	20.33	0.0509	6.00	56.67	0.1141
S265__psbA	S59__psbA	0.00	21.00	0	0.00	56.00	0
S263__psbA	S257__psbA	0.00	21.00	0	0.00	56.00	0
S263__psbA	S246__psbA	0.00	21.00	0	0.00	56.00	0
S263__psbA	s234__psbA	0.00	21.00	0	0.00	56.00	0
S263__psbA	s175__psbA	0.00	21.00	0	0.00	56.00	0
S263__psbA	s24__psbA	0.00	21.00	0	0.00	56.00	0
S263__psbA	s10__psbA	0.00	21.00	0	0.00	56.00	0
S263__psbA	s252__psbA	1.00	21.00	0.0492	0.00	56.00	0
S263__psbA	s211__psbA	0.00	20.67	0	1.00	56.33	0.018
S263__psbA	S38__psbA	0.00	21.00	0	0.00	56.00	0
S263__psbA	s47__psbA	0.00	21.00	0	0.00	56.00	0
S263__psbA	S13__psbA	0.00	21.00	0	0.00	56.00	0
S263__psbA	AD1_44__psbA	0.00	21.00	0	0.00	56.00	0
S263__psbA	s64__psbA	0.00	22.00	0	2.00	55.00	0.0373
S263__psbA	S45__psbA	0.00	20.75	0	1.00	56.25	0.018
S263__psbA	s156__psbA	0.00	20.75	0	1.00	56.25	0.018
S263__psbA	S185__psbA	0.00	21.00	0	0.00	56.00	0
S263__psbA	S275__psbA	0.00	21.00	0	0.00	56.00	0
S263__psbA	s32__psbA	0.00	21.00	0	0.00	56.00	0
S263__psbA	kym__psbA	0.00	21.00	0	0.00	56.00	0
S263__psbA	S277__psbA	2.00	21.00	0.1019	0.00	56.00	0
S263__psbA	s163__psbA	3.00	20.42	0.1635	6.00	56.58	0.1143
S263__psbA	s273__psbA	3.00	20.33	0.1643	9.00	56.67	0.1785
S263__psbA	S271__psbA	2.00	21.00	0.1019	0.00	56.00	0
S263__psbA	s8__psbAb	6.33	20.50	0.3982	16.67	56.50	0.3748
S263__psbA	s162__psbA	4.00	21.33	0.2158	7.00	55.67	0.1376
S263__psbA	MLE__psbA	1.00	20.33	0.0509	7.00	56.67	0.135
S263__psbA	lqmd__psbA	1.17	21.67	0.0559	5.83	55.33	0.1136
S263__psbA	JBM__psbA	1.00	20.33	0.0509	6.00	56.67	0.1141
S263__psbA	S59__psbA	0.00	21.00	0	0.00	56.00	0
S257__psbA	S246__psbA	0.00	21.00	0	0.00	56.00	0
S257__psbA	s234__psbA	0.00	21.00	0	0.00	56.00	0
S257__psbA	s175__psbA	0.00	21.00	0	0.00	56.00	0
S257__psbA	s24__psbA	0.00	21.00	0	0.00	56.00	0
S257__psbA	s10__psbA	0.00	21.00	0	0.00	56.00	0
S257__psbA	s252__psbA	1.00	21.00	0.0492	0.00	56.00	0
S257__psbA	s211__psbA	0.00	20.67	0	1.00	56.33	0.018
S257__psbA	S38__psbA	0.00	21.00	0	0.00	56.00	0
S257__psbA	s47__psbA	0.00	21.00	0	0.00	56.00	0
S257__psbA	S13__psbA	0.00	21.00	0	0.00	56.00	0
S257__psbA	AD1_44__psbA	0.00	21.00	0	0.00	56.00	0
S257__psbA	s64__psbA	0.00	22.00	0	2.00	55.00	0.0373
S257__psbA	S45__psbA	0.00	20.75	0	1.00	56.25	0.018
S257__psbA	s156__psbA	0.00	20.75	0	1.00	56.25	0.018
S257__psbA	S185__psbA	0.00	21.00	0	0.00	56.00	0
S257__psbA	S275__psbA	0.00	21.00	0	0.00	56.00	0
S257__psbA	s32__psbA	0.00	21.00	0	0.00	56.00	0
S257__psbA	kym__psbA	0.00	21.00	0	0.00	56.00	0
S257__psbA	S277__psbA	2.00	21.00	0.1019	0.00	56.00	0
S257__psbA	s163__psbA	3.00	20.42	0.1635	6.00	56.58	0.1143
S257__psbA	s273__psbA	3.00	20.33	0.1643	9.00	56.67	0.1785
S257__psbA	S271__psbA	2.00	21.00	0.1019	0.00	56.00	0
S257__psbA	s8__psbAb	6.33	20.50	0.3982	16.67	56.50	0.3748
S257__psbA	s162__psbA	4.00	21.33	0.2158	7.00	55.67	0.1376
S257__psbA	MLE__psbA	1.00	20.33	0.0509	7.00	56.67	0.135
S257__psbA	lqmd__psbA	1.17	21.67	0.0559	5.83	55.33	0.1136
S257__psbA	JBM__psbA	1.00	20.33	0.0509	6.00	56.67	0.1141
S257__psbA	S59__psbA	0.00	21.00	0	0.00	56.00	0
S246__psbA	s234__psbA	0.00	21.00	0	0.00	56.00	0
S246__psbA	s175__psbA	0.00	21.00	0	0.00	56.00	0
S246__psbA	s24__psbA	0.00	21.00	0	0.00	56.00	0
S246__psbA	s10__psbA	0.00	21.00	0	0.00	56.00	0
S246__psbA	s252__psbA	1.00	21.00	0.0492	0.00	56.00	0
S246__psbA	s211__psbA	0.00	20.67	0	1.00	56.33	0.018
S246__psbA	S38__psbA	0.00	21.00	0	0.00	56.00	0
S246__psbA	s47__psbA	0.00	21.00	0	0.00	56.00	0
S246__psbA	S13__psbA	0.00	21.00	0	0.00	56.00	0
S246__psbA	AD1_44__psbA	0.00	21.00	0	0.00	56.00	0
S246__psbA	s64__psbA	0.00	22.00	0	2.00	55.00	0.0373
S246__psbA	S45__psbA	0.00	20.75	0	1.00	56.25	0.018
S246__psbA	s156__psbA	0.00	20.75	0	1.00	56.25	0.018
S246__psbA	S185__psbA	0.00	21.00	0	0.00	56.00	0
S246__psbA	S275__psbA	0.00	21.00	0	0.00	56.00	0
S246__psbA	s32__psbA	0.00	21.00	0	0.00	56.00	0
S246__psbA	kym__psbA	0.00	21.00	0	0.00	56.00	0
S246__psbA	S277__psbA	2.00	21.00	0.1019	0.00	56.00	0
S246__psbA	s163__psbA	3.00	20.42	0.1635	6.00	56.58	0.1143
S246__psbA	s273__psbA	3.00	20.33	0.1643	9.00	56.67	0.1785
S246__psbA	S271__psbA	2.00	21.00	0.1019	0.00	56.00	0
S246__psbA	s8__psbAb	6.33	20.50	0.3982	16.67	56.50	0.3748
S246__psbA	s162__psbA	4.00	21.33	0.2158	7.00	55.67	0.1376
S246__psbA	MLE__psbA	1.00	20.33	0.0509	7.00	56.67	0.135
S246__psbA	lqmd__psbA	1.17	21.67	0.0559	5.83	55.33	0.1136
S246__psbA	JBM__psbA	1.00	20.33	0.0509	6.00	56.67	0.1141
S246__psbA	S59__psbA	0.00	21.00	0	0.00	56.00	0
s234__psbA	s175__psbA	0.00	21.00	0	0.00	56.00	0
s234__psbA	s24__psbA	0.00	21.00	0	0.00	56.00	0
s234__psbA	s10__psbA	0.00	21.00	0	0.00	56.00	0
s234__psbA	s252__psbA	1.00	21.00	0.0492	0.00	56.00	0
s234__psbA	s211__psbA	0.00	20.67	0	1.00	56.33	0.018
s234__psbA	S38__psbA	0.00	21.00	0	0.00	56.00	0
s234__psbA	s47__psbA	0.00	21.00	0	0.00	56.00	0
s234__psbA	S13__psbA	0.00	21.00	0	0.00	56.00	0
s234__psbA	AD1_44__psbA	0.00	21.00	0	0.00	56.00	0
s234__psbA	s64__psbA	0.00	22.00	0	2.00	55.00	0.0373
s234__psbA	S45__psbA	0.00	20.75	0	1.00	56.25	0.018
s234__psbA	s156__psbA	0.00	20.75	0	1.00	56.25	0.018
s234__psbA	S185__psbA	0.00	21.00	0	0.00	56.00	0
s234__psbA	S275__psbA	0.00	21.00	0	0.00	56.00	0
s234__psbA	s32__psbA	0.00	21.00	0	0.00	56.00	0
s234__psbA	kym__psbA	0.00	21.00	0	0.00	56.00	0
s234__psbA	S277__psbA	2.00	21.00	0.1019	0.00	56.00	0
s234__psbA	s163__psbA	3.00	20.42	0.1635	6.00	56.58	0.1143
s234__psbA	s273__psbA	3.00	20.33	0.1643	9.00	56.67	0.1785
s234__psbA	S271__psbA	2.00	21.00	0.1019	0.00	56.00	0
s234__psbA	s8__psbAb	6.33	20.50	0.3982	16.67	56.50	0.3748
s234__psbA	s162__psbA	4.00	21.33	0.2158	7.00	55.67	0.1376
s234__psbA	MLE__psbA	1.00	20.33	0.0509	7.00	56.67	0.135
s234__psbA	lqmd__psbA	1.17	21.67	0.0559	5.83	55.33	0.1136
s234__psbA	JBM__psbA	1.00	20.33	0.0509	6.00	56.67	0.1141
s234__psbA	S59__psbA	0.00	21.00	0	0.00	56.00	0
s175__psbA	s24__psbA	0.00	21.00	0	0.00	56.00	0
s175__psbA	s10__psbA	0.00	21.00	0	0.00	56.00	0
s175__psbA	s252__psbA	1.00	21.00	0.0492	0.00	56.00	0
s175__psbA	s211__psbA	0.00	20.67	0	1.00	56.33	0.018
s175__psbA	S38__psbA	0.00	21.00	0	0.00	56.00	0
s175__psbA	s47__psbA	0.00	21.00	0	0.00	56.00	0
s175__psbA	S13__psbA	0.00	21.00	0	0.00	56.00	0
s175__psbA	AD1_44__psbA	0.00	21.00	0	0.00	56.00	0
s175__psbA	s64__psbA	0.00	22.00	0	2.00	55.00	0.0373
s175__psbA	S45__psbA	0.00	20.75	0	1.00	56.25	0.018
s175__psbA	s156__psbA	0.00	20.75	0	1.00	56.25	0.018
s175__psbA	S185__psbA	0.00	21.00	0	0.00	56.00	0
s175__psbA	S275__psbA	0.00	21.00	0	0.00	56.00	0
s175__psbA	s32__psbA	0.00	21.00	0	0.00	56.00	0
s175__psbA	kym__psbA	0.00	21.00	0	0.00	56.00	0
s175__psbA	S277__psbA	2.00	21.00	0.1019	0.00	56.00	0
s175__psbA	s163__psbA	3.00	20.42	0.1635	6.00	56.58	0.1143
s175__psbA	s273__psbA	3.00	20.33	0.1643	9.00	56.67	0.1785
s175__psbA	S271__psbA	2.00	21.00	0.1019	0.00	56.00	0
s175__psbA	s8__psbAb	6.33	20.50	0.3982	16.67	56.50	0.3748
s175__psbA	s162__psbA	4.00	21.33	0.2158	7.00	55.67	0.1376
s175__psbA	MLE__psbA	1.00	20.33	0.0509	7.00	56.67	0.135
s175__psbA	lqmd__psbA	1.17	21.67	0.0559	5.83	55.33	0.1136
s175__psbA	JBM__psbA	1.00	20.33	0.0509	6.00	56.67	0.1141
s175__psbA	S59__psbA	0.00	21.00	0	0.00	56.00	0
s24__psbA	s10__psbA	0.00	21.00	0	0.00	56.00	0
s24__psbA	s252__psbA	1.00	21.00	0.0492	0.00	56.00	0
s24__psbA	s211__psbA	0.00	20.67	0	1.00	56.33	0.018
s24__psbA	S38__psbA	0.00	21.00	0	0.00	56.00	0
s24__psbA	s47__psbA	0.00	21.00	0	0.00	56.00	0
s24__psbA	S13__psbA	0.00	21.00	0	0.00	56.00	0
s24__psbA	AD1_44__psbA	0.00	21.00	0	0.00	56.00	0
s24__psbA	s64__psbA	0.00	22.00	0	2.00	55.00	0.0373
s24__psbA	S45__psbA	0.00	20.75	0	1.00	56.25	0.018
s24__psbA	s156__psbA	0.00	20.75	0	1.00	56.25	0.018
s24__psbA	S185__psbA	0.00	21.00	0	0.00	56.00	0
s24__psbA	S275__psbA	0.00	21.00	0	0.00	56.00	0
s24__psbA	s32__psbA	0.00	21.00	0	0.00	56.00	0
s24__psbA	kym__psbA	0.00	21.00	0	0.00	56.00	0
s24__psbA	S277__psbA	2.00	21.00	0.1019	0.00	56.00	0
s24__psbA	s163__psbA	3.00	20.42	0.1635	6.00	56.58	0.1143
s24__psbA	s273__psbA	3.00	20.33	0.1643	9.00	56.67	0.1785
s24__psbA	S271__psbA	2.00	21.00	0.1019	0.00	56.00	0
s24__psbA	s8__psbAb	6.33	20.50	0.3982	16.67	56.50	0.3748
s24__psbA	s162__psbA	4.00	21.33	0.2158	7.00	55.67	0.1376
s24__psbA	MLE__psbA	1.00	20.33	0.0509	7.00	56.67	0.135
s24__psbA	lqmd__psbA	1.17	21.67	0.0559	5.83	55.33	0.1136
s24__psbA	JBM__psbA	1.00	20.33	0.0509	6.00	56.67	0.1141
s24__psbA	S59__psbA	0.00	21.00	0	0.00	56.00	0
s10__psbA	s252__psbA	1.00	21.00	0.0492	0.00	56.00	0
s10__psbA	s211__psbA	0.00	20.67	0	1.00	56.33	0.018
s10__psbA	S38__psbA	0.00	21.00	0	0.00	56.00	0
s10__psbA	s47__psbA	0.00	21.00	0	0.00	56.00	0
s10__psbA	S13__psbA	0.00	21.00	0	0.00	56.00	0
s10__psbA	AD1_44__psbA	0.00	21.00	0	0.00	56.00	0
s10__psbA	s64__psbA	0.00	22.00	0	2.00	55.00	0.0373
s10__psbA	S45__psbA	0.00	20.75	0	1.00	56.25	0.018
s10__psbA	s156__psbA	0.00	20.75	0	1.00	56.25	0.018
s10__psbA	S185__psbA	0.00	21.00	0	0.00	56.00	0
s10__psbA	S275__psbA	0.00	21.00	0	0.00	56.00	0
s10__psbA	s32__psbA	0.00	21.00	0	0.00	56.00	0
s10__psbA	kym__psbA	0.00	21.00	0	0.00	56.00	0
s10__psbA	S277__psbA	2.00	21.00	0.1019	0.00	56.00	0
s10__psbA	s163__psbA	3.00	20.42	0.1635	6.00	56.58	0.1143
s10__psbA	s273__psbA	3.00	20.33	0.1643	9.00	56.67	0.1785
s10__psbA	S271__psbA	2.00	21.00	0.1019	0.00	56.00	0
s10__psbA	s8__psbAb	6.33	20.50	0.3982	16.67	56.50	0.3748
s10__psbA	s162__psbA	4.00	21.33	0.2158	7.00	55.67	0.1376
s10__psbA	MLE__psbA	1.00	20.33	0.0509	7.00	56.67	0.135
s10__psbA	lqmd__psbA	1.17	21.67	0.0559	5.83	55.33	0.1136
s10__psbA	JBM__psbA	1.00	20.33	0.0509	6.00	56.67	0.1141
s10__psbA	S59__psbA	0.00	21.00	0	0.00	56.00	0
s252__psbA	s211__psbA	0.50	20.67	0.0246	1.50	56.33	0.0271
s252__psbA	S38__psbA	1.00	21.00	0.0492	0.00	56.00	0
s252__psbA	s47__psbA	1.00	21.00	0.0492	0.00	56.00	0
s252__psbA	S13__psbA	1.00	21.00	0.0492	0.00	56.00	0
s252__psbA	AD1_44__psbA	1.00	21.00	0.0492	0.00	56.00	0
s252__psbA	s64__psbA	1.00	22.00	0.0469	2.00	55.00	0.0373
s252__psbA	S45__psbA	1.00	20.75	0.0498	1.00	56.25	0.018
s252__psbA	s156__psbA	1.00	20.75	0.0498	1.00	56.25	0.018
s252__psbA	S185__psbA	1.00	21.00	0.0492	0.00	56.00	0
s252__psbA	S275__psbA	1.00	21.00	0.0492	0.00	56.00	0
s252__psbA	s32__psbA	1.00	21.00	0.0492	0.00	56.00	0
s252__psbA	kym__psbA	1.00	21.00	0.0492	0.00	56.00	0
s252__psbA	S277__psbA	3.00	21.00	0.1585	0.00	56.00	0
s252__psbA	s163__psbA	4.00	20.42	0.2271	6.00	56.58	0.1143
s252__psbA	s273__psbA	4.00	20.33	0.2282	9.00	56.67	0.1785
s252__psbA	S271__psbA	3.00	21.00	0.1585	0.00	56.00	0
s252__psbA	s8__psbAb	7.33	20.50	0.4861	16.67	56.50	0.3748
s252__psbA	s162__psbA	5.00	21.33	0.281	7.00	55.67	0.1376
s252__psbA	MLE__psbA	2.00	20.33	0.1054	7.00	56.67	0.135
s252__psbA	lqmd__psbA	2.17	21.67	0.1073	5.83	55.33	0.1136
s252__psbA	JBM__psbA	2.00	20.33	0.1054	6.00	56.67	0.1141
s252__psbA	S59__psbA	1.00	21.00	0.0492	0.00	56.00	0
s211__psbA	S38__psbA	0.00	20.67	0	1.00	56.33	0.018
s211__psbA	s47__psbA	0.00	20.67	0	1.00	56.33	0.018
s211__psbA	S13__psbA	0.00	20.67	0	1.00	56.33	0.018
s211__psbA	AD1_44__psbA	0.00	20.67	0	1.00	56.33	0.018
s211__psbA	s64__psbA	0.00	21.67	0	3.00	55.33	0.0563
s211__psbA	S45__psbA	0.00	20.42	0	2.00	56.58	0.0362
s211__psbA	s156__psbA	0.00	20.42	0	2.00	56.58	0.0362
s211__psbA	S185__psbA	0.00	20.67	0	1.00	56.33	0.018
s211__psbA	S275__psbA	0.00	20.67	0	1.00	56.33	0.018
s211__psbA	s32__psbA	0.00	20.67	0	1.00	56.33	0.018
s211__psbA	kym__psbA	0.00	20.67	0	1.00	56.33	0.018
s211__psbA	S277__psbA	2.00	20.67	0.1036	1.00	56.33	0.018
s211__psbA	s163__psbA	3.00	20.08	0.1666	6.00	56.92	0.1136
s211__psbA	s273__psbA	3.00	20.00	0.1674	10.00	57.00	0.1998
s211__psbA	S271__psbA	2.00	20.67	0.1036	1.00	56.33	0.018
s211__psbA	s8__psbAb	6.33	20.17	0.4069	17.67	56.83	0.4014
s211__psbA	s162__psbA	4.00	21.00	0.2197	8.00	56.00	0.1585
s211__psbA	MLE__psbA	1.00	20.00	0.0517	8.00	57.00	0.1554
s211__psbA	lqmd__psbA	1.17	21.33	0.0568	6.83	55.67	0.1341
s211__psbA	JBM__psbA	1.00	20.00	0.0517	7.00	57.00	0.1341
s211__psbA	S59__psbA	0.00	20.67	0	1.00	56.33	0.018
S38__psbA	s47__psbA	0.00	21.00	0	0.00	56.00	0
S38__psbA	S13__psbA	0.00	21.00	0	0.00	56.00	0
S38__psbA	AD1_44__psbA	0.00	21.00	0	0.00	56.00	0
S38__psbA	s64__psbA	0.00	22.00	0	2.00	55.00	0.0373
S38__psbA	S45__psbA	0.00	20.75	0	1.00	56.25	0.018
S38__psbA	s156__psbA	0.00	20.75	0	1.00	56.25	0.018
S38__psbA	S185__psbA	0.00	21.00	0	0.00	56.00	0
S38__psbA	S275__psbA	0.00	21.00	0	0.00	56.00	0
S38__psbA	s32__psbA	0.00	21.00	0	0.00	56.00	0
S38__psbA	kym__psbA	0.00	21.00	0	0.00	56.00	0
S38__psbA	S277__psbA	2.00	21.00	0.1019	0.00	56.00	0
S38__psbA	s163__psbA	3.00	20.42	0.1635	6.00	56.58	0.1143
S38__psbA	s273__psbA	3.00	20.33	0.1643	9.00	56.67	0.1785
S38__psbA	S271__psbA	2.00	21.00	0.1019	0.00	56.00	0
S38__psbA	s8__psbAb	6.33	20.50	0.3982	16.67	56.50	0.3748
S38__psbA	s162__psbA	4.00	21.33	0.2158	7.00	55.67	0.1376
S38__psbA	MLE__psbA	1.00	20.33	0.0509	7.00	56.67	0.135
S38__psbA	lqmd__psbA	1.17	21.67	0.0559	5.83	55.33	0.1136
S38__psbA	JBM__psbA	1.00	20.33	0.0509	6.00	56.67	0.1141
S38__psbA	S59__psbA	0.00	21.00	0	0.00	56.00	0
s47__psbA	S13__psbA	0.00	21.00	0	0.00	56.00	0
s47__psbA	AD1_44__psbA	0.00	21.00	0	0.00	56.00	0
s47__psbA	s64__psbA	0.00	22.00	0	2.00	55.00	0.0373
s47__psbA	S45__psbA	0.00	20.75	0	1.00	56.25	0.018
s47__psbA	s156__psbA	0.00	20.75	0	1.00	56.25	0.018
s47__psbA	S185__psbA	0.00	21.00	0	0.00	56.00	0
s47__psbA	S275__psbA	0.00	21.00	0	0.00	56.00	0
s47__psbA	s32__psbA	0.00	21.00	0	0.00	56.00	0
s47__psbA	kym__psbA	0.00	21.00	0	0.00	56.00	0
s47__psbA	S277__psbA	2.00	21.00	0.1019	0.00	56.00	0
s47__psbA	s163__psbA	3.00	20.42	0.1635	6.00	56.58	0.1143
s47__psbA	s273__psbA	3.00	20.33	0.1643	9.00	56.67	0.1785
s47__psbA	S271__psbA	2.00	21.00	0.1019	0.00	56.00	0
s47__psbA	s8__psbAb	6.33	20.50	0.3982	16.67	56.50	0.3748
s47__psbA	s162__psbA	4.00	21.33	0.2158	7.00	55.67	0.1376
s47__psbA	MLE__psbA	1.00	20.33	0.0509	7.00	56.67	0.135
s47__psbA	lqmd__psbA	1.17	21.67	0.0559	5.83	55.33	0.1136
s47__psbA	JBM__psbA	1.00	20.33	0.0509	6.00	56.67	0.1141
s47__psbA	S59__psbA	0.00	21.00	0	0.00	56.00	0
S13__psbA	AD1_44__psbA	0.00	21.00	0	0.00	56.00	0
S13__psbA	s64__psbA	0.00	22.00	0	2.00	55.00	0.0373
S13__psbA	S45__psbA	0.00	20.75	0	1.00	56.25	0.018
S13__psbA	s156__psbA	0.00	20.75	0	1.00	56.25	0.018
S13__psbA	S185__psbA	0.00	21.00	0	0.00	56.00	0
S13__psbA	S275__psbA	0.00	21.00	0	0.00	56.00	0
S13__psbA	s32__psbA	0.00	21.00	0	0.00	56.00	0
S13__psbA	kym__psbA	0.00	21.00	0	0.00	56.00	0
S13__psbA	S277__psbA	2.00	21.00	0.1019	0.00	56.00	0
S13__psbA	s163__psbA	3.00	20.42	0.1635	6.00	56.58	0.1143
S13__psbA	s273__psbA	3.00	20.33	0.1643	9.00	56.67	0.1785
S13__psbA	S271__psbA	2.00	21.00	0.1019	0.00	56.00	0
S13__psbA	s8__psbAb	6.33	20.50	0.3982	16.67	56.50	0.3748
S13__psbA	s162__psbA	4.00	21.33	0.2158	7.00	55.67	0.1376
S13__psbA	MLE__psbA	1.00	20.33	0.0509	7.00	56.67	0.135
S13__psbA	lqmd__psbA	1.17	21.67	0.0559	5.83	55.33	0.1136
S13__psbA	JBM__psbA	1.00	20.33	0.0509	6.00	56.67	0.1141
S13__psbA	S59__psbA	0.00	21.00	0	0.00	56.00	0
AD1_44__psbA	s64__psbA	0.00	22.00	0	2.00	55.00	0.0373
AD1_44__psbA	S45__psbA	0.00	20.75	0	1.00	56.25	0.018
AD1_44__psbA	s156__psbA	0.00	20.75	0	1.00	56.25	0.018
AD1_44__psbA	S185__psbA	0.00	21.00	0	0.00	56.00	0
AD1_44__psbA	S275__psbA	0.00	21.00	0	0.00	56.00	0
AD1_44__psbA	s32__psbA	0.00	21.00	0	0.00	56.00	0
AD1_44__psbA	kym__psbA	0.00	21.00	0	0.00	56.00	0
AD1_44__psbA	S277__psbA	2.00	21.00	0.1019	0.00	56.00	0
AD1_44__psbA	s163__psbA	3.00	20.42	0.1635	6.00	56.58	0.1143
AD1_44__psbA	s273__psbA	3.00	20.33	0.1643	9.00	56.67	0.1785
AD1_44__psbA	S271__psbA	2.00	21.00	0.1019	0.00	56.00	0
AD1_44__psbA	s8__psbAb	6.33	20.50	0.3982	16.67	56.50	0.3748
AD1_44__psbA	s162__psbA	4.00	21.33	0.2158	7.00	55.67	0.1376
AD1_44__psbA	MLE__psbA	1.00	20.33	0.0509	7.00	56.67	0.135
AD1_44__psbA	lqmd__psbA	1.17	21.67	0.0559	5.83	55.33	0.1136
AD1_44__psbA	JBM__psbA	1.00	20.33	0.0509	6.00	56.67	0.1141
AD1_44__psbA	S59__psbA	0.00	21.00	0	0.00	56.00	0
s64__psbA	S45__psbA	0.00	21.75	0	3.00	55.25	0.0564
s64__psbA	s156__psbA	0.00	21.75	0	3.00	55.25	0.0564
s64__psbA	S185__psbA	0.00	22.00	0	2.00	55.00	0.0373
s64__psbA	S275__psbA	0.00	22.00	0	2.00	55.00	0.0373
s64__psbA	s32__psbA	0.00	22.00	0	2.00	55.00	0.0373
s64__psbA	kym__psbA	0.00	22.00	0	2.00	55.00	0.0373
s64__psbA	S277__psbA	2.00	22.00	0.0969	2.00	55.00	0.0373
s64__psbA	s163__psbA	3.00	21.42	0.1551	8.00	55.58	0.1598
s64__psbA	s273__psbA	4.00	21.33	0.2158	10.00	55.67	0.2054
s64__psbA	S271__psbA	2.00	22.00	0.0969	2.00	55.00	0.0373
s64__psbA	s8__psbAb	6.33	21.50	0.3741	18.67	55.50	0.4463
s64__psbA	s162__psbA	4.00	22.33	0.2047	9.00	54.67	0.1859
s64__psbA	MLE__psbA	1.00	21.33	0.0484	9.00	55.67	0.1821
s64__psbA	lqmd__psbA	1.17	22.67	0.0533	7.83	54.33	0.1601
s64__psbA	JBM__psbA	1.00	21.33	0.0484	8.00	55.67	0.1595
s64__psbA	S59__psbA	0.00	22.00	0	2.00	55.00	0.0373
S45__psbA	s156__psbA	0.00	20.50	0	0.00	56.50	0
S45__psbA	S185__psbA	0.00	20.75	0	1.00	56.25	0.018
S45__psbA	S275__psbA	0.00	20.75	0	1.00	56.25	0.018
S45__psbA	s32__psbA	0.00	20.75	0	1.00	56.25	0.018
S45__psbA	kym__psbA	0.00	20.75	0	1.00	56.25	0.018
S45__psbA	S277__psbA	2.00	20.75	0.1032	1.00	56.25	0.018
S45__psbA	s163__psbA	3.00	20.17	0.1658	5.00	56.83	0.0936
S45__psbA	s273__psbA	3.00	20.08	0.1666	10.00	56.92	0.2002
S45__psbA	S271__psbA	2.00	20.75	0.1032	1.00	56.25	0.018
S45__psbA	s8__psbAb	6.33	20.25	0.4047	17.67	56.75	0.4022
S45__psbA	s162__psbA	4.00	21.08	0.2187	8.00	55.92	0.1587
S45__psbA	MLE__psbA	1.00	20.08	0.0515	8.00	56.92	0.1556
S45__psbA	lqmd__psbA	1.17	21.42	0.0566	6.83	55.58	0.1343
S45__psbA	JBM__psbA	1.00	20.08	0.0515	7.00	56.92	0.1343
S45__psbA	S59__psbA	0.00	20.75	0	1.00	56.25	0.018
s156__psbA	S185__psbA	0.00	20.75	0	1.00	56.25	0.018
s156__psbA	S275__psbA	0.00	20.75	0	1.00	56.25	0.018
s156__psbA	s32__psbA	0.00	20.75	0	1.00	56.25	0.018
s156__psbA	kym__psbA	0.00	20.75	0	1.00	56.25	0.018
s156__psbA	S277__psbA	2.00	20.75	0.1032	1.00	56.25	0.018
s156__psbA	s163__psbA	3.00	20.17	0.1658	5.00	56.83	0.0936
s156__psbA	s273__psbA	3.00	20.08	0.1666	10.00	56.92	0.2002
s156__psbA	S271__psbA	2.00	20.75	0.1032	1.00	56.25	0.018
s156__psbA	s8__psbAb	6.33	20.25	0.4047	17.67	56.75	0.4022
s156__psbA	s162__psbA	4.00	21.08	0.2187	8.00	55.92	0.1587
s156__psbA	MLE__psbA	1.00	20.08	0.0515	8.00	56.92	0.1556
s156__psbA	lqmd__psbA	1.17	21.42	0.0566	6.83	55.58	0.1343
s156__psbA	JBM__psbA	1.00	20.08	0.0515	7.00	56.92	0.1343
s156__psbA	S59__psbA	0.00	20.75	0	1.00	56.25	0.018
S185__psbA	S275__psbA	0.00	21.00	0	0.00	56.00	0
S185__psbA	s32__psbA	0.00	21.00	0	0.00	56.00	0
S185__psbA	kym__psbA	0.00	21.00	0	0.00	56.00	0
S185__psbA	S277__psbA	2.00	21.00	0.1019	0.00	56.00	0
S185__psbA	s163__psbA	3.00	20.42	0.1635	6.00	56.58	0.1143
S185__psbA	s273__psbA	3.00	20.33	0.1643	9.00	56.67	0.1785
S185__psbA	S271__psbA	2.00	21.00	0.1019	0.00	56.00	0
S185__psbA	s8__psbAb	6.33	20.50	0.3982	16.67	56.50	0.3748
S185__psbA	s162__psbA	4.00	21.33	0.2158	7.00	55.67	0.1376
S185__psbA	MLE__psbA	1.00	20.33	0.0509	7.00	56.67	0.135
S185__psbA	lqmd__psbA	1.17	21.67	0.0559	5.83	55.33	0.1136
S185__psbA	JBM__psbA	1.00	20.33	0.0509	6.00	56.67	0.1141
S185__psbA	S59__psbA	0.00	21.00	0	0.00	56.00	0
S275__psbA	s32__psbA	0.00	21.00	0	0.00	56.00	0
S275__psbA	kym__psbA	0.00	21.00	0	0.00	56.00	0
S275__psbA	S277__psbA	2.00	21.00	0.1019	0.00	56.00	0
S275__psbA	s163__psbA	3.00	20.42	0.1635	6.00	56.58	0.1143
S275__psbA	s273__psbA	3.00	20.33	0.1643	9.00	56.67	0.1785
S275__psbA	S271__psbA	2.00	21.00	0.1019	0.00	56.00	0
S275__psbA	s8__psbAb	6.33	20.50	0.3982	16.67	56.50	0.3748
S275__psbA	s162__psbA	4.00	21.33	0.2158	7.00	55.67	0.1376
S275__psbA	MLE__psbA	1.00	20.33	0.0509	7.00	56.67	0.135
S275__psbA	lqmd__psbA	1.17	21.67	0.0559	5.83	55.33	0.1136
S275__psbA	JBM__psbA	1.00	20.33	0.0509	6.00	56.67	0.1141
S275__psbA	S59__psbA	0.00	21.00	0	0.00	56.00	0
s32__psbA	kym__psbA	0.00	21.00	0	0.00	56.00	0
s32__psbA	S277__psbA	2.00	21.00	0.1019	0.00	56.00	0
s32__psbA	s163__psbA	3.00	20.42	0.1635	6.00	56.58	0.1143
s32__psbA	s273__psbA	3.00	20.33	0.1643	9.00	56.67	0.1785
s32__psbA	S271__psbA	2.00	21.00	0.1019	0.00	56.00	0
s32__psbA	s8__psbAb	6.33	20.50	0.3982	16.67	56.50	0.3748
s32__psbA	s162__psbA	4.00	21.33	0.2158	7.00	55.67	0.1376
s32__psbA	MLE__psbA	1.00	20.33	0.0509	7.00	56.67	0.135
s32__psbA	lqmd__psbA	1.17	21.67	0.0559	5.83	55.33	0.1136
s32__psbA	JBM__psbA	1.00	20.33	0.0509	6.00	56.67	0.1141
s32__psbA	S59__psbA	0.00	21.00	0	0.00	56.00	0
kym__psbA	S277__psbA	2.00	21.00	0.1019	0.00	56.00	0
kym__psbA	s163__psbA	3.00	20.42	0.1635	6.00	56.58	0.1143
kym__psbA	s273__psbA	3.00	20.33	0.1643	9.00	56.67	0.1785
kym__psbA	S271__psbA	2.00	21.00	0.1019	0.00	56.00	0
kym__psbA	s8__psbAb	6.33	20.50	0.3982	16.67	56.50	0.3748
kym__psbA	s162__psbA	4.00	21.33	0.2158	7.00	55.67	0.1376
kym__psbA	MLE__psbA	1.00	20.33	0.0509	7.00	56.67	0.135
kym__psbA	lqmd__psbA	1.17	21.67	0.0559	5.83	55.33	0.1136
kym__psbA	JBM__psbA	1.00	20.33	0.0509	6.00	56.67	0.1141
kym__psbA	S59__psbA	0.00	21.00	0	0.00	56.00	0
S277__psbA	s163__psbA	5.00	20.42	0.2965	6.00	56.58	0.1143
S277__psbA	s273__psbA	5.00	20.33	0.298	9.00	56.67	0.1785
S277__psbA	S271__psbA	0.00	21.00	0	0.00	56.00	0
S277__psbA	s8__psbAb	8.33	20.50	0.5857	16.67	56.50	0.3748
S277__psbA	s162__psbA	6.00	21.33	0.3525	7.00	55.67	0.1376
S277__psbA	MLE__psbA	3.00	20.33	0.1643	7.00	56.67	0.135
S277__psbA	lqmd__psbA	3.17	21.67	0.1626	5.83	55.33	0.1136
S277__psbA	JBM__psbA	3.00	20.33	0.1643	6.00	56.67	0.1141
S277__psbA	S59__psbA	2.00	21.00	0.1019	0.00	56.00	0
s163__psbA	s273__psbA	6.50	19.75	0.4333	12.50	57.25	0.2581
s163__psbA	S271__psbA	5.00	20.42	0.2965	6.00	56.58	0.1143
s163__psbA	s8__psbAb	9.33	19.92	0.7353	20.67	57.08	0.4944
s163__psbA	s162__psbA	4.00	20.75	0.2228	10.00	56.25	0.2029
s163__psbA	MLE__psbA	4.00	19.75	0.2361	13.00	57.25	0.2705
s163__psbA	lqmd__psbA	4.17	21.08	0.2294	11.83	55.92	0.2486
s163__psbA	JBM__psbA	4.00	19.75	0.2361	12.00	57.25	0.2458
s163__psbA	S59__psbA	3.00	20.42	0.1635	6.00	56.58	0.1143
s273__psbA	S271__psbA	5.00	20.33	0.298	9.00	56.67	0.1785
s273__psbA	s8__psbAb	9.33	19.83	0.7405	25.67	57.17	0.6847
s273__psbA	s162__psbA	6.50	20.67	0.4077	16.50	56.33	0.3714
s273__psbA	MLE__psbA	3.33	19.67	0.1921	16.67	57.33	0.3678
s273__psbA	lqmd__psbA	4.17	21.00	0.2305	14.83	56.00	0.3268
s273__psbA	JBM__psbA	3.33	19.67	0.1921	15.67	57.33	0.3398
s273__psbA	S59__psbA	3.00	20.33	0.1643	9.00	56.67	0.1785
S271__psbA	s8__psbAb	8.33	20.50	0.5857	16.67	56.50	0.3748
S271__psbA	s162__psbA	6.00	21.33	0.3525	7.00	55.67	0.1376
S271__psbA	MLE__psbA	3.00	20.33	0.1643	7.00	56.67	0.135
S271__psbA	lqmd__psbA	3.17	21.67	0.1626	5.83	55.33	0.1136
S271__psbA	JBM__psbA	3.00	20.33	0.1643	6.00	56.67	0.1141
S271__psbA	S59__psbA	2.00	21.00	0.1019	0.00	56.00	0
s8__psbAb	s162__psbA	10.33	20.83	0.8121	23.67	56.17	0.6188
s8__psbAb	MLE__psbA	7.33	19.83	0.5094	23.67	57.17	0.6022
s8__psbAb	lqmd__psbA	7.50	21.17	0.4796	22.50	55.83	0.578
s8__psbAb	JBM__psbA	7.33	19.83	0.5094	22.67	57.17	0.5641
s8__psbAb	S59__psbA	6.33	20.50	0.3982	16.67	56.50	0.3748
s162__psbA	MLE__psbA	5.00	20.67	0.2921	14.00	56.33	0.3019
s162__psbA	lqmd__psbA	5.17	22.00	0.2817	12.83	55.00	0.2795
s162__psbA	JBM__psbA	5.00	20.67	0.2921	13.00	56.33	0.2758
s162__psbA	S59__psbA	4.00	21.33	0.2158	7.00	55.67	0.1376
MLE__psbA	lqmd__psbA	2.00	21.00	0.1019	7.00	56.00	0.1367
MLE__psbA	JBM__psbA	0.00	19.67	0	1.00	57.33	0.0176
MLE__psbA	S59__psbA	1.00	20.33	0.0509	7.00	56.67	0.135
lqmd__psbA	JBM__psbA	2.00	21.00	0.1019	6.00	56.00	0.1156
lqmd__psbA	S59__psbA	1.17	21.67	0.0559	5.83	55.33	0.1136
JBM__psbA	S59__psbA	1.00	20.33	0.0509	6.00	56.67	0.1141
