# Supplementary material for: Nucleotide Evolution, Domestication Selection, and Genetic Relationships of Chloroplast Genomes in the Economically Important Crop Genus Gossypium
Source: Front Plant Sci. 2022 Apr 15;13:873788. doi: 10.3389/fpls.2022.873788 (PMC9051515; doi:10.3389/fpls.2022.873788)
Supplement: Supplementary file 1 [file Data_Sheet_1.ZIP › Supplementary materials/Table S6.xlsx]

## Sheet: Sheet1
Table S6 detailed information on nonsynonymous sites in wild accessions of cotton
Sequence 1	Sequence 2	SynDif	SynPos	Ks	NSynDif	NSynPos	Ka
K2__psbA	G2__psbA	10.00	334.08	0.0305	35.00	1039.92	0.0344
K2__psbA	C2__psbA	54.50	337.17	0.1821	152.5	1036.83	0.1637
K2__psbA	G1__psbA	52.67	334.5	0.1767	127.33	1039.5	0.1337
K2__psbA	C1__psbA	52.00	330.75	0.1764	143	1043.25	0.1514
K2__psbA	C1-n__psbA	50.50	332.25	0.1699	125.5	1041.75	0.1313
K2__psbA	F1__psbA	84.00	345	0.2944	246	1029	0.2879
K2__psbA	A2__psbA	73.25	345.58	0.2491	247.75	1028.42	0.2906
K2__psbA	A1-a__psbA	73.92	346.25	0.2512	249.08	1027.75	0.2927
K2__psbA	D11__psbA	79.33	340.5	0.279	249.67	1033.5	0.2916
K2__psbA	D4__psbA	79.33	340.42	0.2791	248.67	1033.58	0.2901
K2__psbA	D6__psbA	79.83	343.67	0.278	244.17	1030.33	0.2848
K2__psbA	D5__psbA	77.33	343.67	0.2675	250.67	1030.33	0.2941
K2__psbA	D8__psbA	82.08	342.5	0.2887	245.92	1031.5	0.2869
K2__psbA	D1_W__psbA	84.92	344.5	0.2989	235.08	1029.5	0.2723
K2__psbA	D2-2__psbA	76.67	345.17	0.2634	238.33	1028.83	0.2771
K2__psbA	D2-1__psbA	82.00	344.25	0.2866	253	1029.75	0.2977
K2__psbA	D3-k__psbA	75.33	348.92	0.2546	244.67	1025.08	0.2873
K2__psbA	D3-d__psbA	77.83	348.92	0.2648	244.17	1025.08	0.2866
K2__psbA	D7__psbA	81.67	339.92	0.2896	257.33	1034.08	0.3024
K2__psbA	E4__psbA	77.42	346.42	0.2653	255.58	1027.58	0.3022
K2__psbA	E3__psbA	83.58	344.83	0.2928	252.42	1029.17	0.297
K2__psbA	E2__psbA	82.58	344.5	0.2888	252.42	1029.5	0.2969
K2__psbA	E1__psbA	78.08	343.58	0.2707	249.92	1030.42	0.293
K2__psbA	B3__psbA	53.75	337.33	0.1791	200.25	1036.67	0.2234
K2__psbA	B1__psbA	55.25	337.25	0.1848	210.75	1036.75	0.2371
K2__psbA	D10__psbA	127.92	343.92	0.5138	343.08	1030.08	0.4404
K2__psbA	D9__psbA	128.75	338.5	0.5306	360.25	1035.5	0.4675
G2__psbA	C2__psbA	54.17	335.75	0.1817	150.83	1038.25	0.1615
G2__psbA	G1__psbA	53.17	333.08	0.1795	123.83	1040.92	0.1295
G2__psbA	C1__psbA	52.50	329.33	0.1792	139.5	1044.67	0.1471
G2__psbA	C1-n__psbA	51.00	330.83	0.1726	122	1043.17	0.1271
G2__psbA	F1__psbA	84.50	343.58	0.298	240.5	1030.42	0.2796
G2__psbA	A2__psbA	73.75	344.17	0.2524	244.25	1029.83	0.2851
G2__psbA	A1-a__psbA	74.42	344.83	0.2545	245.58	1029.17	0.2872
G2__psbA	D11__psbA	79.83	339.08	0.2826	244.17	1034.92	0.2833
G2__psbA	D4__psbA	79.83	339	0.2827	243.17	1035	0.2818
G2__psbA	D6__psbA	79.83	342.25	0.2794	241.17	1031.75	0.2801
G2__psbA	D5__psbA	76.83	342.25	0.2668	246.17	1031.75	0.2872
G2__psbA	D8__psbA	81.58	341.08	0.2881	240.42	1032.92	0.2787
G2__psbA	D1_W__psbA	84.92	343.08	0.3004	230.08	1030.92	0.2649
G2__psbA	D2-2__psbA	76.67	343.75	0.2647	233.33	1030.25	0.2696
G2__psbA	D2-1__psbA	81.00	342.83	0.2838	250	1031.17	0.2928
G2__psbA	D3-k__psbA	74.67	347.5	0.2532	240.33	1026.5	0.2807
G2__psbA	D3-d__psbA	77.67	347.5	0.2654	239.33	1026.5	0.2792
G2__psbA	D7__psbA	81.67	338.5	0.2911	252.33	1035.5	0.2947
G2__psbA	E4__psbA	77.08	345	0.2653	247.92	1029	0.2906
G2__psbA	E3__psbA	83.08	343.42	0.2921	246.92	1030.58	0.2886
G2__psbA	E2__psbA	82.08	343.08	0.2881	246.92	1030.92	0.2885
G2__psbA	E1__psbA	77.58	342.17	0.27	242.42	1031.83	0.2818
G2__psbA	B3__psbA	53.58	335.92	0.1793	195.42	1038.08	0.2168
G2__psbA	B1__psbA	54.58	335.83	0.1832	206.42	1038.17	0.231
G2__psbA	D10__psbA	127.92	342.5	0.5168	338.08	1031.5	0.4309
G2__psbA	D9__psbA	129.25	337.08	0.5369	354.75	1036.92	0.4568
C2__psbA	G1__psbA	67.67	336.17	0.2344	144.33	1037.83	0.1538
C2__psbA	C1__psbA	68.17	332.42	0.2396	158.83	1041.58	0.1705
C2__psbA	C1-n__psbA	66.67	333.92	0.2321	141.33	1040.08	0.1499
C2__psbA	F1__psbA	95.50	346.67	0.3433	246.5	1027.33	0.2892
C2__psbA	A2__psbA	87.33	347.25	0.3064	241.67	1026.75	0.2825
C2__psbA	A1-a__psbA	87.17	347.92	0.3049	243.83	1026.08	0.2858
C2__psbA	D11__psbA	90.00	342.17	0.3239	248	1031.83	0.2898
C2__psbA	D4__psbA	90.00	342.08	0.324	247	1031.92	0.2883
C2__psbA	D6__psbA	88.25	345.33	0.3125	242.75	1028.67	0.2834
C2__psbA	D5__psbA	88.33	345.33	0.3128	246.67	1028.67	0.2889
C2__psbA	D8__psbA	92.33	344.17	0.332	243.67	1029.83	0.2843
C2__psbA	D1_W__psbA	96.00	346.17	0.3462	236	1027.83	0.2741
C2__psbA	D2-2__psbA	87.33	346.83	0.3068	234.67	1027.17	0.2725
C2__psbA	D2-1__psbA	91.50	345.92	0.3262	249.5	1028.08	0.2932
C2__psbA	D3-k__psbA	86.33	350.58	0.2985	244.67	1023.42	0.2879
C2__psbA	D3-d__psbA	87.33	350.58	0.3028	245.67	1023.42	0.2893
C2__psbA	D7__psbA	92.33	341.58	0.3352	255.67	1032.42	0.3006
C2__psbA	E4__psbA	88.42	348.08	0.3101	255.58	1025.92	0.3028
C2__psbA	E3__psbA	92.58	346.5	0.3303	254.42	1027.5	0.3005
C2__psbA	E2__psbA	91.58	346.17	0.3263	254.42	1027.83	0.3004
C2__psbA	E1__psbA	88.92	345.25	0.3155	250.08	1028.75	0.2938
C2__psbA	B3__psbA	68.58	339	0.2358	203.42	1035	0.2279
C2__psbA	B1__psbA	70.08	338.92	0.2419	213.92	1035.08	0.2418
C2__psbA	D10__psbA	138.25	345.58	0.5717	337.75	1028.42	0.432
C2__psbA	D9__psbA	139.58	340.17	0.5941	355.42	1033.83	0.4599
G1__psbA	C1__psbA	18.50	329.75	0.0583	30.50	1044.25	0.0298
G1__psbA	C1-n__psbA	18.00	331.25	0.0564	24.00	1042.75	0.0234
G1__psbA	F1__psbA	93.92	344	0.3394	215.08	1030	0.2447
G1__psbA	A2__psbA	85.67	344.58	0.302	220.33	1029.42	0.252
G1__psbA	A1-a__psbA	86.17	345.25	0.3035	221.83	1028.75	0.2542
G1__psbA	D11__psbA	94.33	339.5	0.3471	226.67	1034.5	0.2591
G1__psbA	D4__psbA	94.33	339.42	0.3472	225.67	1034.58	0.2577
G1__psbA	D6__psbA	93.50	342.67	0.3392	223.5	1031.33	0.2558
G1__psbA	D5__psbA	91.50	342.67	0.3301	227.5	1031.33	0.2612
G1__psbA	D8__psbA	95.67	341.5	0.3507	224.33	1032.5	0.2565
G1__psbA	D1_W__psbA	99.17	343.5	0.3645	217.83	1030.5	0.2483
G1__psbA	D2-2__psbA	90.33	344.17	0.323	215.67	1029.83	0.2456
G1__psbA	D2-1__psbA	95.67	343.25	0.3484	231.33	1030.75	0.2667
G1__psbA	D3-k__psbA	88.50	347.92	0.3107	219.5	1026.08	0.2518
G1__psbA	D3-d__psbA	90.50	347.92	0.3194	220.5	1026.08	0.2532
G1__psbA	D7__psbA	96.67	338.92	0.3589	234.33	1035.08	0.2695
G1__psbA	E4__psbA	87.50	345.42	0.3091	236.5	1028.58	0.2746
G1__psbA	E3__psbA	90.50	343.83	0.3242	238.5	1030.17	0.2769
G1__psbA	E2__psbA	89.50	343.5	0.3201	238.5	1030.5	0.2768
G1__psbA	E1__psbA	86.50	342.58	0.3078	222.5	1031.42	0.2544
G1__psbA	B3__psbA	67.58	336.33	0.2339	178.42	1037.67	0.1953
G1__psbA	B1__psbA	65.08	336.25	0.2239	182.92	1037.75	0.2009
G1__psbA	D10__psbA	138.92	342.92	0.5826	321.08	1031.08	0.4024
G1__psbA	D9__psbA	141.42	337.5	0.6135	333.58	1036.5	0.4204
C1__psbA	C1-n__psbA	7.50	327.5	0.0233	19.50	1046.5	0.0189
C1__psbA	F1__psbA	93.08	340.25	0.3403	230.92	1033.75	0.2652
C1__psbA	A2__psbA	85.67	340.83	0.3061	235.33	1033.17	0.2715
C1__psbA	A1-a__psbA	86.17	341.5	0.3076	236.83	1032.5	0.2738
C1__psbA	D11__psbA	94.50	335.75	0.3528	243.5	1038.25	0.2812
C1__psbA	D4__psbA	94.50	335.67	0.3529	242.5	1038.33	0.2798
C1__psbA	D6__psbA	93.67	338.92	0.3447	240.33	1035.08	0.2778
C1__psbA	D5__psbA	92.17	338.92	0.3378	243.83	1035.08	0.2828
C1__psbA	D8__psbA	98.83	337.75	0.3709	240.17	1036.25	0.2772
C1__psbA	D1_W__psbA	101.33	339.75	0.3802	234.67	1034.25	0.2702
C1__psbA	D2-2__psbA	90.50	340.42	0.3283	232.5	1033.58	0.2674
C1__psbA	D2-1__psbA	95.33	339.5	0.3518	248.67	1034.5	0.2898
C1__psbA	D3-k__psbA	89.00	344.17	0.3171	236	1029.83	0.2735
C1__psbA	D3-d__psbA	92.00	344.17	0.3305	236	1029.83	0.2735
C1__psbA	D7__psbA	96.83	335.17	0.3649	251.17	1038.83	0.2919
C1__psbA	E4__psbA	88.50	341.67	0.3178	252.5	1032.33	0.296
C1__psbA	E3__psbA	91.50	340.08	0.3332	254.5	1033.92	0.2983
C1__psbA	E2__psbA	90.50	339.75	0.3291	254.5	1034.25	0.2982
C1__psbA	E1__psbA	88.00	338.83	0.3188	234	1035.17	0.269
C1__psbA	B3__psbA	67.58	332.58	0.237	195.42	1041.42	0.216
C1__psbA	B1__psbA	65.58	332.5	0.2289	197.42	1041.5	0.2185
C1__psbA	D10__psbA	139.58	339.17	0.5968	337.42	1034.83	0.4279
C1__psbA	D9__psbA	142.08	333.75	0.6288	345.92	1040.25	0.4394
C1-n__psbA	F1__psbA	92.92	341.75	0.3377	226.08	1032.25	0.259
C1-n__psbA	A2__psbA	85.67	342.33	0.3045	228.33	1031.67	0.2623
C1-n__psbA	A1-a__psbA	86.17	343	0.3059	229.83	1031	0.2645
C1-n__psbA	D11__psbA	92.33	337.25	0.3406	229.67	1036.75	0.2626
C1-n__psbA	D4__psbA	92.33	337.17	0.3408	228.67	1036.83	0.2612
C1-n__psbA	D6__psbA	91.50	340.42	0.3328	226.5	1033.58	0.2592
C1-n__psbA	D5__psbA	90.00	340.42	0.326	230	1033.58	0.264
C1-n__psbA	D8__psbA	96.67	339.25	0.3584	226.33	1034.75	0.2586
C1-n__psbA	D1_W__psbA	99.17	341.25	0.3676	219.83	1032.75	0.2504
C1-n__psbA	D2-2__psbA	88.83	341.92	0.319	218.17	1032.08	0.2483
C1-n__psbA	D2-1__psbA	94.17	341	0.3444	233.83	1033	0.2695
C1-n__psbA	D3-k__psbA	87.50	345.67	0.3088	221.5	1028.33	0.2539
C1-n__psbA	D3-d__psbA	90.00	345.67	0.3198	222	1028.33	0.2546
C1-n__psbA	D7__psbA	94.67	336.67	0.3524	237.33	1037.33	0.2729
C1-n__psbA	E4__psbA	86.50	343.17	0.3072	237.5	1030.83	0.2753
C1-n__psbA	E3__psbA	89.50	341.58	0.3223	239.5	1032.42	0.2775
C1-n__psbA	E2__psbA	88.50	341.25	0.3182	239.5	1032.75	0.2774
C1-n__psbA	E1__psbA	86.50	340.33	0.3104	232.5	1033.67	0.2674
C1-n__psbA	B3__psbA	66.08	334.08	0.2296	179.92	1039.92	0.1967
C1-n__psbA	B1__psbA	67.08	334	0.2338	190.92	1040	0.2105
C1-n__psbA	D10__psbA	139.42	340.67	0.5917	323.58	1033.33	0.4054
C1-n__psbA	D9__psbA	140.42	335.25	0.6131	340.58	1038.75	0.4311
F1__psbA	A2__psbA	34.50	355.08	0.1041	94.50	1018.92	0.099
F1__psbA	A1-a__psbA	35.50	355.75	0.1071	95.50	1018.25	0.1002
F1__psbA	D11__psbA	79.83	350	0.2719	178.17	1024	0.198
F1__psbA	D4__psbA	79.83	349.92	0.272	177.17	1024.08	0.1967
F1__psbA	D6__psbA	77.83	353.17	0.2609	174.17	1020.83	0.1936
F1__psbA	D5__psbA	75.33	353.17	0.251	178.67	1020.83	0.1993
F1__psbA	D8__psbA	82.17	352	0.2796	174.83	1022	0.1942
F1__psbA	D1_W__psbA	81.67	354	0.2757	168.33	1020	0.1864
F1__psbA	D2-2__psbA	76.17	354.67	0.253	168.83	1019.33	0.1872
F1__psbA	D2-1__psbA	81.83	353.75	0.2766	183.17	1020.25	0.2052
F1__psbA	D3-k__psbA	76.50	358.42	0.2512	175.5	1015.58	0.1964
F1__psbA	D3-d__psbA	79.50	358.42	0.263	174.5	1015.58	0.1951
F1__psbA	D7__psbA	82.17	349.42	0.2822	185.83	1024.58	0.2076
F1__psbA	E4__psbA	63.75	355.92	0.2047	169.25	1018.08	0.1879
F1__psbA	E3__psbA	68.92	354.33	0.2251	169.08	1019.67	0.1874
F1__psbA	E2__psbA	67.92	354	0.2216	169.08	1020	0.1873
F1__psbA	E1__psbA	64.25	353.08	0.2084	153.75	1020.92	0.1681
F1__psbA	B3__psbA	75.50	346.83	0.2571	180.5	1027.17	0.2002
F1__psbA	B1__psbA	75.00	346.75	0.2552	183	1027.25	0.2034
F1__psbA	D10__psbA	121.17	353.42	0.4582	267.83	1020.58	0.323
F1__psbA	D9__psbA	124.5	348	0.4861	277.5	1026	0.3354
A2__psbA	A1-a__psbA	1.00	356.33	0.0028	3.00	1017.67	0.003
A2__psbA	D11__psbA	67.83	350.58	0.2238	187.17	1023.42	0.2096
A2__psbA	D4__psbA	67.83	350.5	0.2238	186.17	1023.5	0.2083
A2__psbA	D6__psbA	66.83	353.75	0.2177	179.17	1020.25	0.2001
A2__psbA	D5__psbA	65.08	353.75	0.2111	184.92	1020.25	0.2075
A2__psbA	D8__psbA	71.67	352.58	0.2371	181.33	1021.42	0.2026
A2__psbA	D1_W__psbA	72.17	354.58	0.2374	175.83	1019.42	0.196
A2__psbA	D2-2__psbA	64.67	355.25	0.2085	174.33	1018.75	0.1942
A2__psbA	D2-1__psbA	70.83	354.33	0.2325	186.17	1019.67	0.2092
A2__psbA	D3-k__psbA	63.25	359	0.2008	182.75	1015	0.2059
A2__psbA	D3-d__psbA	67.00	359	0.2146	181	1015	0.2036
A2__psbA	D7__psbA	70.17	350	0.2333	194.83	1024	0.2195
A2__psbA	E4__psbA	55.00	356.5	0.1727	179	1017.5	0.2005
A2__psbA	E3__psbA	60.17	354.92	0.1922	176.83	1019.08	0.1974
A2__psbA	E2__psbA	59.17	354.58	0.1887	176.83	1019.42	0.1973
A2__psbA	E1__psbA	55.50	353.67	0.1761	165.5	1020.33	0.1828
A2__psbA	B3__psbA	63.75	347.42	0.2104	185.25	1026.58	0.2064
A2__psbA	B1__psbA	63.25	347.33	0.2086	189.75	1026.67	0.2122
A2__psbA	D10__psbA	110.75	354	0.4049	277.25	1020	0.3376
A2__psbA	D9__psbA	116.42	348.58	0.442	290.58	1025.42	0.3559
A1-a__psbA	D11__psbA	68.33	351.25	0.2252	186.67	1022.75	0.2091
A1-a__psbA	D4__psbA	68.33	351.17	0.2253	185.67	1022.83	0.2078
A1-a__psbA	D6__psbA	67.33	354.42	0.2191	178.67	1019.58	0.1996
A1-a__psbA	D5__psbA	65.58	354.42	0.2125	184.42	1019.58	0.207
A1-a__psbA	D8__psbA	72.17	353.25	0.2385	180.83	1020.75	0.2021
A1-a__psbA	D1_W__psbA	72.67	355.25	0.2388	175.33	1018.75	0.1955
A1-a__psbA	D2-2__psbA	65.17	355.92	0.2099	175.83	1018.08	0.1963
A1-a__psbA	D2-1__psbA	71.33	355	0.2339	187.67	1019	0.2113
A1-a__psbA	D3-k__psbA	63.75	359.67	0.2022	184.25	1014.33	0.208
A1-a__psbA	D3-d__psbA	67.50	359.67	0.216	182.5	1014.33	0.2057
A1-a__psbA	D7__psbA	70.67	350.67	0.2347	194.33	1023.33	0.219
A1-a__psbA	E4__psbA	55.50	357.17	0.1741	180.5	1016.83	0.2026
A1-a__psbA	E3__psbA	60.67	355.58	0.1936	178.33	1018.42	0.1994
A1-a__psbA	E2__psbA	59.67	355.25	0.1901	178.33	1018.75	0.1993
A1-a__psbA	E1__psbA	56.00	354.33	0.1775	167	1019.67	0.1848
A1-a__psbA	B3__psbA	64.25	348.08	0.2119	186.75	1025.92	0.2085
A1-a__psbA	B1__psbA	63.75	348	0.21	191.25	1026	0.2143
A1-a__psbA	D10__psbA	111.25	354.67	0.4063	278.75	1019.33	0.3401
A1-a__psbA	D9__psbA	116.92	349.25	0.4434	290.08	1024.75	0.3554
D11__psbA	D4__psbA	0.00	345.42	0	1.00	1028.58	0.001
D11__psbA	D6__psbA	20.50	348.67	0.0612	44.50	1025.33	0.0447
D11__psbA	D5__psbA	19.50	348.67	0.0581	47.50	1025.33	0.0478
D11__psbA	D8__psbA	28.50	347.5	0.0869	66.50	1026.5	0.0678
D11__psbA	D1_W__psbA	28.00	349.5	0.0847	56.00	1024.5	0.0568
D11__psbA	D2-2__psbA	24.50	350.17	0.0734	65.50	1023.83	0.0669
D11__psbA	D2-1__psbA	28.50	349.25	0.0864	83.50	1024.75	0.0863
D11__psbA	D3-k__psbA	29.50	353.92	0.0884	102.5	1020.08	0.1079
D11__psbA	D3-d__psbA	34.00	353.92	0.1028	99.00	1020.08	0.1039
D11__psbA	D7__psbA	2.33	344.92	0.0068	7.67	1029.08	0.0075
D11__psbA	E4__psbA	71.83	351.42	0.2387	192.17	1022.58	0.2163
D11__psbA	E3__psbA	74.33	349.83	0.2498	192.67	1024.17	0.2166
D11__psbA	E2__psbA	73.33	349.5	0.2461	192.67	1024.5	0.2165
D11__psbA	E1__psbA	72.33	348.58	0.2429	186.67	1025.42	0.2085
D11__psbA	B3__psbA	72.08	342.33	0.2472	181.92	1031.67	0.201
D11__psbA	B1__psbA	74.08	342.25	0.2554	190.92	1031.75	0.2125
D11__psbA	D10__psbA	79.08	348.92	0.2699	173.92	1025.08	0.1923
D11__psbA	D9__psbA	55.42	343.5	0.1817	124.58	1030.5	0.1318
D4__psbA	D6__psbA	20.50	348.58	0.0612	43.50	1025.42	0.0437
D4__psbA	D5__psbA	19.50	348.58	0.0581	48.50	1025.42	0.0489
D4__psbA	D8__psbA	28.50	347.42	0.0869	65.50	1026.58	0.0667
D4__psbA	D1_W__psbA	28.00	349.42	0.0847	55.00	1024.58	0.0557
D4__psbA	D2-2__psbA	24.50	350.08	0.0735	64.50	1023.92	0.0658
D4__psbA	D2-1__psbA	28.50	349.17	0.0864	82.50	1024.83	0.0852
D4__psbA	D3-k__psbA	29.50	353.83	0.0884	101.5	1020.17	0.1067
D4__psbA	D3-d__psbA	34.00	353.83	0.1028	98.00	1020.17	0.1028
D4__psbA	D7__psbA	2.33	344.83	0.0068	8.67	1029.17	0.0085
D4__psbA	E4__psbA	71.83	351.33	0.2387	191.17	1022.67	0.215
D4__psbA	E3__psbA	74.33	349.75	0.2499	191.67	1024.25	0.2153
D4__psbA	E2__psbA	73.33	349.42	0.2462	191.67	1024.58	0.2152
D4__psbA	E1__psbA	72.33	348.5	0.243	185.67	1025.5	0.2072
D4__psbA	B3__psbA	72.08	342.25	0.2472	180.92	1031.75	0.1997
D4__psbA	B1__psbA	74.08	342.17	0.2555	189.92	1031.83	0.2112
D4__psbA	D10__psbA	79.08	348.83	0.27	172.92	1025.17	0.1911
D4__psbA	D9__psbA	55.42	343.42	0.1817	123.58	1030.58	0.1307
D6__psbA	D5__psbA	16.50	351.83	0.0484	47.50	1022.17	0.048
D6__psbA	D8__psbA	29.00	350.67	0.0876	64.00	1023.33	0.0653
D6__psbA	D1_W__psbA	29.00	352.67	0.0871	53.00	1021.33	0.0538
D6__psbA	D2-2__psbA	24.50	353.33	0.0728	64.50	1020.67	0.066
D6__psbA	D2-1__psbA	27.50	352.42	0.0824	77.50	1021.58	0.08
D6__psbA	D3-k__psbA	28.00	357.08	0.0828	100	1016.92	0.1054
D6__psbA	D3-d__psbA	32.67	357.08	0.0976	96.33	1016.92	0.1013
D6__psbA	D7__psbA	22.83	348.08	0.0686	52.17	1025.92	0.0527
D6__psbA	E4__psbA	71.67	354.58	0.2355	191.33	1019.42	0.216
D6__psbA	E3__psbA	73.17	353	0.2426	188.83	1021	0.2124
D6__psbA	E2__psbA	72.17	352.67	0.239	188.83	1021.33	0.2123
D6__psbA	E1__psbA	71.17	351.75	0.2358	186.83	1022.25	0.2095
D6__psbA	B3__psbA	69.58	345.5	0.2345	180.42	1028.5	0.1998
D6__psbA	B1__psbA	71.58	345.42	0.2426	189.42	1028.58	0.2113
D6__psbA	D10__psbA	79.08	352.08	0.267	172.92	1021.92	0.1918
D6__psbA	D9__psbA	74.42	346.67	0.2529	156.58	1027.33	0.1704
D5__psbA	D8__psbA	26.50	350.67	0.0797	70.50	1023.33	0.0723
D5__psbA	D1_W__psbA	26.50	352.67	0.0792	59.50	1021.33	0.0606
D5__psbA	D2-2__psbA	23.50	353.33	0.0696	67.50	1020.67	0.0692
D5__psbA	D2-1__psbA	26.50	352.42	0.0792	82.50	1021.58	0.0854
D5__psbA	D3-k__psbA	28.67	357.08	0.0849	103.33	1016.92	0.1092
D5__psbA	D3-d__psbA	33.17	357.08	0.0992	99.83	1016.92	0.1052
D5__psbA	D7__psbA	21.83	348.08	0.0655	55.17	1025.92	0.0558
D5__psbA	E4__psbA	69.67	354.58	0.2278	191.33	1019.42	0.216
D5__psbA	E3__psbA	72.17	353	0.2387	191.83	1021	0.2163
D5__psbA	E2__psbA	71.17	352.67	0.2351	191.83	1021.33	0.2162
D5__psbA	E1__psbA	69.67	351.75	0.23	186.33	1022.25	0.2088
D5__psbA	B3__psbA	68.58	345.5	0.2306	181.42	1028.5	0.2011
D5__psbA	B1__psbA	70.58	345.42	0.2386	190.42	1028.58	0.2126
D5__psbA	D10__psbA	78.08	352.08	0.2629	175.92	1021.92	0.1956
D5__psbA	D9__psbA	73.42	346.67	0.2489	161.58	1027.33	0.1765
D8__psbA	D1_W__psbA	8.00	351.5	0.0231	35.00	1022.5	0.035
D8__psbA	D2-2__psbA	30.00	352.17	0.0904	72.00	1021.83	0.074
D8__psbA	D2-1__psbA	35.00	351.25	0.1069	86.00	1022.75	0.0892
D8__psbA	D3-k__psbA	33.50	355.92	0.1006	103.5	1018.08	0.1092
D8__psbA	D3-d__psbA	36.50	355.92	0.1103	102.5	1018.08	0.1081
D8__psbA	D7__psbA	30.83	346.92	0.0946	74.17	1027.08	0.0759
D8__psbA	E4__psbA	73.33	353.42	0.2429	193.67	1020.58	0.2188
D8__psbA	E3__psbA	75.33	351.83	0.2521	194.67	1022.17	0.2197
D8__psbA	E2__psbA	74.33	351.5	0.2484	194.67	1022.5	0.2196
D8__psbA	E1__psbA	74.33	350.58	0.2492	186.67	1023.42	0.209
D8__psbA	B3__psbA	73.92	344.33	0.2529	183.08	1029.67	0.2029
D8__psbA	B1__psbA	75.42	344.25	0.2591	192.58	1029.75	0.2151
D8__psbA	D10__psbA	84.58	350.92	0.2908	178.42	1023.08	0.1985
D8__psbA	D9__psbA	82.42	345.5	0.2871	178.58	1028.5	0.1975
D1_W__psbA	D2-2__psbA	30.00	354.17	0.0899	61.00	1019.83	0.0623
D1_W__psbA	D2-1__psbA	36.00	353.25	0.1095	75.00	1020.75	0.0773
D1_W__psbA	D3-k__psbA	33.50	357.92	0.1	96.50	1016.08	0.1015
D1_W__psbA	D3-d__psbA	36.50	357.92	0.1096	95.50	1016.08	0.1004
D1_W__psbA	D7__psbA	30.33	348.92	0.0924	63.67	1025.08	0.0648
D1_W__psbA	E4__psbA	75.17	355.42	0.2484	186.83	1018.58	0.2103
D1_W__psbA	E3__psbA	77.17	353.83	0.2577	187.83	1020.17	0.2113
D1_W__psbA	E2__psbA	76.17	353.5	0.254	187.83	1020.5	0.2112
D1_W__psbA	E1__psbA	76.17	352.58	0.2548	179.83	1021.42	0.2007
D1_W__psbA	B3__psbA	76.75	346.33	0.2627	175.25	1027.67	0.1935
D1_W__psbA	B1__psbA	78.25	346.25	0.2689	184.75	1027.75	0.2055
D1_W__psbA	D10__psbA	85.08	352.92	0.2908	168.92	1021.08	0.1869
D1_W__psbA	D9__psbA	81.92	347.5	0.283	168.08	1026.5	0.1847
D2-2__psbA	D2-1__psbA	14.00	353.92	0.0406	30.00	1020.08	0.03
D2-2__psbA	D3-k__psbA	22.33	358.58	0.065	94.67	1015.42	0.0996
D2-2__psbA	D3-d__psbA	25.83	358.58	0.0757	93.17	1015.42	0.0979
D2-2__psbA	D7__psbA	26.83	349.58	0.081	73.17	1024.42	0.0751
D2-2__psbA	E4__psbA	68.50	356.08	0.2223	182.5	1017.92	0.2049
D2-2__psbA	E3__psbA	71.00	354.5	0.233	183	1019.5	0.2052
D2-2__psbA	E2__psbA	70.00	354.17	0.2294	183	1019.83	0.2051
D2-2__psbA	E1__psbA	69.00	353.25	0.2263	176	1020.75	0.1959
D2-2__psbA	B3__psbA	66.42	347	0.221	175.58	1027	0.194
D2-2__psbA	B1__psbA	67.92	346.92	0.2269	185.08	1027.08	0.2061
D2-2__psbA	D10__psbA	56.08	353.58	0.1782	110.92	1020.42	0.1174
D2-2__psbA	D9__psbA	78.42	348.17	0.2678	175.58	1025.83	0.1943
D2-1__psbA	D3-k__psbA	28.00	357.67	0.0827	111	1016.33	0.118
D2-1__psbA	D3-d__psbA	31.50	357.67	0.0937	107.5	1016.33	0.114
D2-1__psbA	D7__psbA	30.83	348.67	0.0941	91.17	1025.33	0.0946
D2-1__psbA	E4__psbA	74.17	355.17	0.2447	194.83	1018.83	0.2208
D2-1__psbA	E3__psbA	76.67	353.58	0.2559	193.33	1020.42	0.2184
D2-1__psbA	E2__psbA	75.67	353.25	0.2522	193.33	1020.75	0.2183
D2-1__psbA	E1__psbA	74.67	352.33	0.2491	189.33	1021.67	0.2129
D2-1__psbA	B3__psbA	73.25	346.08	0.2487	188.75	1027.92	0.2106
D2-1__psbA	B1__psbA	74.50	346	0.2538	198.5	1028	0.2233
D2-1__psbA	D10__psbA	68.08	352.67	0.2232	140.92	1021.33	0.1525
D2-1__psbA	D9__psbA	82.58	347.25	0.286	193.42	1026.75	0.2169
D3-k__psbA	D3-d__psbA	7.00	362.33	0.0196	21.00	1011.67	0.0211
D3-k__psbA	D7__psbA	31.83	353.33	0.096	110.17	1020.67	0.1165
D3-k__psbA	E4__psbA	69.17	359.83	0.2221	184.83	1014.17	0.2088
D3-k__psbA	E3__psbA	71.00	358.25	0.2301	186	1015.75	0.2099
D3-k__psbA	E2__psbA	70.00	357.92	0.2266	186	1016.08	0.2099
D3-k__psbA	E1__psbA	69.50	357	0.2254	178.5	1017	0.2
D3-k__psbA	B3__psbA	65.58	350.75	0.2151	179.42	1023.25	0.1997
D3-k__psbA	B1__psbA	67.08	350.67	0.2208	188.92	1023.33	0.2119
D3-k__psbA	D10__psbA	76.92	357.33	0.2537	199.08	1016.67	0.2269
D3-k__psbA	D9__psbA	83.25	351.92	0.2842	215.75	1022.08	0.2479
D3-d__psbA	D7__psbA	36.33	353.33	0.1106	106.67	1020.67	0.1125
D3-d__psbA	E4__psbA	73.17	359.83	0.2372	180.83	1014.17	0.2036
D3-d__psbA	E3__psbA	75.00	358.25	0.2455	182	1015.75	0.2047
D3-d__psbA	E2__psbA	74.00	357.92	0.2419	182	1016.08	0.2047
D3-d__psbA	E1__psbA	73.50	357	0.2407	176.5	1017	0.1974
D3-d__psbA	B3__psbA	69.08	350.75	0.2285	175.92	1023.25	0.1953
D3-d__psbA	B1__psbA	70.58	350.67	0.2344	185.42	1023.33	0.2074
D3-d__psbA	D10__psbA	80.42	357.33	0.2676	197.58	1016.67	0.2249
D3-d__psbA	D9__psbA	87.75	351.92	0.3031	212.25	1022.08	0.2431
D7__psbA	E4__psbA	74.17	350.83	0.2483	199.83	1023.17	0.2262
D7__psbA	E3__psbA	76.17	349.25	0.2577	200.83	1024.75	0.2272
D7__psbA	E2__psbA	75.67	348.92	0.256	200.33	1025.08	0.2264
D7__psbA	E1__psbA	74.67	348	0.2527	194.33	1026	0.2183
D7__psbA	B3__psbA	74.42	341.75	0.2572	189.58	1032.25	0.2107
D7__psbA	B1__psbA	76.42	341.67	0.2656	198.58	1032.33	0.2223
D7__psbA	D10__psbA	81.42	348.33	0.2801	181.58	1025.67	0.2019
D7__psbA	D9__psbA	57.75	342.92	0.1907	132.25	1031.08	0.1407
E4__psbA	E3__psbA	12.00	355.75	0.0345	29.00	1018.25	0.029
E4__psbA	E2__psbA	11.00	355.42	0.0316	29.00	1018.58	0.029
E4__psbA	E1__psbA	4.50	354.5	0.0128	23.50	1019.5	0.0234
E4__psbA	B3__psbA	67.92	348.25	0.2259	189.08	1025.75	0.2116
E4__psbA	B1__psbA	70.08	348.17	0.2344	198.92	1025.83	0.2244
E4__psbA	D10__psbA	120.25	354.83	0.4509	287.75	1019.17	0.3542
E4__psbA	D9__psbA	120.58	349.42	0.4623	300.42	1024.58	0.3719
E3__psbA	E2__psbA	1.00	353.83	0.0028	0.00	1020.17	0
E3__psbA	E1__psbA	12.50	352.92	0.0363	34.50	1021.08	0.0346
E3__psbA	B3__psbA	71.92	346.67	0.2428	190.08	1027.33	0.2125
E3__psbA	B1__psbA	74.08	346.58	0.2516	198.92	1027.42	0.224
E3__psbA	D10__psbA	122.92	353.25	0.4676	288.08	1020.75	0.3541
E3__psbA	D9__psbA	123.25	347.83	0.4796	300.75	1026.17	0.3717
E2__psbA	E1__psbA	11.50	352.58	0.0333	34.50	1021.42	0.0346
E2__psbA	B3__psbA	70.92	346.33	0.2391	190.08	1027.67	0.2124
E2__psbA	B1__psbA	73.08	346.25	0.2479	198.92	1027.75	0.2239
E2__psbA	D10__psbA	121.92	352.92	0.463	288.08	1021.08	0.3539
E2__psbA	D9__psbA	122.25	347.5	0.4748	300.75	1026.5	0.3715
E1__psbA	B3__psbA	69.42	345.42	0.2339	184.58	1028.58	0.2051
E1__psbA	B1__psbA	70.08	345.33	0.2366	185.92	1028.67	0.2068
E1__psbA	D10__psbA	119.25	352	0.4507	280.75	1022	0.3421
E1__psbA	D9__psbA	120.08	346.58	0.4649	284.92	1027.42	0.3462
B3__psbA	B1__psbA	6.00	339.08	0.0179	12.00	1034.92	0.0117
B3__psbA	D10__psbA	119.5	345.75	0.4633	279.5	1028.25	0.3376
B3__psbA	D9__psbA	123	340.33	0.4932	291	1033.67	0.3529
B1__psbA	D10__psbA	119.17	345.67	0.4617	288.83	1028.33	0.3519
B1__psbA	D9__psbA	123.5	340.25	0.4962	294.5	1033.75	0.3583
D10__psbA	D9__psbA	31.50	346.92	0.0968	77.50	1027.08	0.0795
